# Supplementary material for: Factors associated with receiving a Functional Disorder diagnostic label: A systematic review
Source: PLoS One. 2025 Jan 27;20(1):e0317236. doi: 10.1371/journal.pone.0317236 (PMC11771906; doi:10.1371/journal.pone.0317236)
Supplement: S1 Table — (XLS) [file pone.0317236.s003.xls]

## Sheet: SR- title abstract records 
Title	Authors	Abstract	Published Year	Published Month	Journal	Volume	Issue	Pages	Accession Number	DOI	Ref	Covidence #	Study	Notes	Tags
Migraine: Epidemiology, Burden, and Comorbidity.	Burch RC; Buse DC; Lipton RB	Migraine affects an estimated 12% of the population. Global estimates are higher. Chronic migraine (CM) affects 1% to 2% of the global population. Approximately 2.5% of persons with episodic migraine progress to CM. Several risk factors are associated with the progression to CM. There is significant short-term variability in migraine frequency independent of treatment. Migraine is associated with…	2019	Nov	Neurol Clin	37	4	631-649		10.1016/j.ncl.2019.06.001	31563224	#1	Burch 2019		Reason for exclusion:Irrelevant
Cannabis, Cannabinoids, and Sleep: a Review of the Literature.	Babson KA; Sottile J; Morabito D	PURPOSE OF REVIEW: The current review aims to summarize the state of research on cannabis and sleep up to 2014 and to review in detail the literature on cannabis and specific sleep disorders from 2014 to the time of publication. RECENT FINDINGS: Preliminary research into cannabis and insomnia suggests that cannabidiol (CBD) may have therapeutic potential for the treatment of insomnia. Delta-9 tet…	2017	Apr	Curr Psychiatry Rep	19	4	23		10.1007/s11920-017-0775-9	28349316	#2	Babson 2017		Reason for exclusion:Irrelevant
Perimenopause: From Research to Practice.	Santoro N	The menopausal transition, or perimenopause, is associated with profound reproductive and hormonal changes. These changes have been well chronicled and matched with concomitant symptoms. The pattern of appearance of menopausal symptoms and their natural history have become increasingly clear thanks to the conduct of several long-term, longitudinal cohort studies that have examined many aspects of…	2016	Apr	J Womens Health (Larchmt)	25	4	332-9		10.1089/jwh.2015.5556	26653408	#3	Santoro 2016		Reason for exclusion:Irrelevant
The impact of sleep deprivation on declarative memory.	Cousins JN; Fern√°ndez G	Sleep plays a crucial role in memory stabilization and integration, yet many people obtain insufficient sleep. This review assesses what is known about the level of sleep deprivation that leads to impairments during encoding, consolidation and retrieval of declarative memories, and what can be determined about the underlying neurophysiological processes. Neuroimaging studies that deprived sleep a…	2019		Prog Brain Res	246		27-53		10.1016/bs.pbr.2019.01.007	31072562	#4	Cousins 2019		Reason for exclusion:Irrelevant
Emotional eating and obesity in adults: the role of depression, sleep and genes.	Konttinen H	Stress and other negative emotions, such as depression and anxiety, can lead to both decreased and increased food intake. The term 'emotional eating' has been widely used to refer to the latter response: a tendency to eat in response to negative emotions with the chosen foods being primarily energy-dense and palatable ones. Emotional eating can be caused by various mechanisms, such as using eatin…	2020	Aug	Proc Nutr Soc	79	3	283-289		10.1017/S0029665120000166	32213213	#5	Konttinen 2020		Reason for exclusion:Irrelevant
Insufficient sleep in adolescents and young adults: an update on causes and consequences.	Owens J	Chronic sleep loss and associated sleepiness and daytime impairments in adolescence are a serious threat to the academic success, health, and safety of our nation's youth and an important public health issue. Understanding the extent and potential short- and long-term repercussions of sleep restriction, as well as the unhealthy sleep practices and environmental factors that contribute to sleep lo…	2014	Sep	Pediatrics	134	3	e921-32		10.1542/peds.2014-1696	25157012	#6	Owens 2014		Reason for exclusion:Irrelevant
Sleep deprivation, vigilant attention, and brain function: a review.	Hudson AN; Van Dongen HPA; Honn KA	Vigilant attention is a major component of a wide range of cognitive performance tasks. Vigilant attention is impaired by sleep deprivation and restored after rest breaks and (more enduringly) after sleep. The temporal dynamics of vigilant attention deficits across hours and days are driven by physiologic, sleep regulatory processes-a sleep homeostatic process and a circadian process. There is al…	2020	Jan	Neuropsychopharmacology	45	1	21-30		10.1038/s41386-019-0432-6	31176308	#7	Hudson 2020		Reason for exclusion:Irrelevant
The neurocognitive consequences of sleep restriction: A meta-analytic review.	Lowe CJ; Safati A; Hall PA	The current meta-analytic review evaluated the effects of experimentally manipulated sleep restriction on neurocognitive functioning. Random-effects models were employed to estimate the overall effect size and the differential effect size across cognitive domains. Age, time of day, age-adjusted sleep deficit, cumulative days of restricted sleep, sleep latency, subjective sleepiness, and biologica…	2017	Sep	Neurosci Biobehav Rev	80		586-604		10.1016/j.neubiorev.2017.07.010	28757454	#8	Lowe 2017		Reason for exclusion:Irrelevant
The impact of stress on sleep: Pathogenic sleep reactivity as a vulnerability to insomnia and circadian disorders.	Kalmbach DA; Anderson JR; Drake CL	Sleep reactivity is the trait-like degree to which stress exposure disrupts sleep, resulting in difficulty falling and staying asleep. Individuals with highly reactive sleep systems experience drastic deterioration of sleep when stressed, whereas those with low sleep reactivity proceed largely unperturbed during stress. Research shows that genetics, familial history of insomnia, female gender and…	2018	Dec	J Sleep Res	27	6	e12710		10.1111/jsr.12710	29797753	#9	Kalmbach 2018		Reason for exclusion:Irrelevant
Kleine-Levin syndrome; An update and mini-review.	Gadoth N; Oksenberg A	Since 1962, when Critchley and Hoffman coined the term Kleine-Levin Syndrome (KLS) for the triad of hypersomnia, excessive eating and "often abnormal behavior" which they have observed in 11 adolescent boys, the number of patients recognized with this rare syndrome expanded, the spectrum of the clinical presentation, disease course, prognosis, gender specificity and the presence of familial cases…	2017	Sep	Brain Dev	39	8	665-671		10.1016/j.braindev.2017.04.003	28434769	#10	Gadoth 2017		Reason for exclusion:Irrelevant
Deprescribing antipsychotics for behavioural and psychological symptoms of dementia and insomnia: Evidence-based clinical practice guideline.	Bjerre LM; Farrell B; Hogel M; Graham L; Lemay G; McCarthy L; Raman-Wilms L; Rojas-Fernandez C; Sinha S; Thompson W; Welch V; Wiens A	OBJECTIVE: To develop an evidence-based guideline to help clinicians make decisions about when and how to safely taper and stop antipsychotics; to focus on the highest level of evidence available and seek input from primary care professionals in the guideline development, review, and endorsement processes. METHODS: The overall team comprised 9 clinicians (1 family physician, 1 family physician sp…	2018	Jan	Can Fam Physician	64	1	17-27			29358245	#11	Bjerre 2018		Reason for exclusion:Irrelevant
Sleep Duration and Sleep Quality in Caregivers of Patients With Dementia: A Systematic Review and Meta-analysis.	Gao C; Chapagain NY; Scullin MK	IMPORTANCE: In the United States, 16 million family caregivers provide long-term care for patients with dementia. Although one's physical, mental, and cognitive health depends on sleep, many caregivers experience chronic stress, and stress is typically associated with worse sleep quantity and quality. OBJECTIVE: To quantify the extent, nature, and treatability of sleep problems in dementia caregi…	2019	Aug	JAMA Netw Open	2	8	e199891		10.1001/jamanetworkopen.2019.9891	31441938	#12	Gao 2019		Reason for exclusion:Irrelevant
Effect of sleep deprivation on emotional working memory.	Gerhardsson A; √Ökerstedt T; Axelsson J; Fischer H; Lekander M; Schwarz J	The emotional dysregulation and impaired working memory found after sleep loss can have severe implications for our daily functioning. Considering the intertwined relationship between emotion and cognition in stimuli processing, there could be further implications of sleep deprivation in high-complex emotional situations. Although studied separately, this interaction between emotion and cognitive…	2019	Feb	J Sleep Res	28	1	e12744		10.1111/jsr.12744	30091275	#13	Gerhardsson 2019		Reason for exclusion:Irrelevant
Sleep problems during the COVID-19 pandemic by population: a systematic review and meta-analysis.	Jahrami H; BaHammam AS; Bragazzi NL; Saif Z; Faris M; Vitiello MV	STUDY OBJECTIVES: No systematic review or meta-analysis has yet been conducted to examine the impact of the pandemic on the prevalence of sleep problems among the general population, health care workers, or patients with COVID-19. Therefore, this systematic review was conducted to assess the impact and prevalence of sleep problems among those categories. METHODS: American Psychological Associatio…	2021	Feb	J Clin Sleep Med	17	2	299-313		10.5664/jcsm.8930	33108269	#14	Jahrami 2021		Reason for exclusion:Irrelevant
The enemy who sealed the world: effects quarantine due to the COVID-19 on sleep quality, anxiety, and psychological distress in the Italian population.	Casagrande M; Favieri F; Tambelli R; Forte G	BACKGROUND: The 2019 Coronavirus Disease (COVID-19) pandemic has become a global health emergency. The extreme actions aimed to reduce virus diffusion have profoundly changed the lifestyles of the Italian population. Moreover, fear of contracting the infection has generated high levels of anxiety. This study aimed to understand the psychological impact of the COVID-19 outbreak on sleep quality, g…	2020	Nov	Sleep Med	75		2020-12-01		10.1016/j.sleep.2020.05.011	32853913	#15	Casagrande 2020		Reason for exclusion:Irrelevant
Improving fatigue risk management in healthcare: A systematic scoping review of sleep-related/fatigue-management interventions for nurses and midwives.	Querstret D; O'Brien K; Skene DJ; Maben J	BACKGROUND: Nurses and midwives make up almost 50% of the global healthcare shift working workforce. Shift work interferes with sleep and causes fatigue with adverse effects for nurses' and midwives' health, as well as on patient safety and care. Where other safety-critical sectors have developed Fatigue Risk Management Systems, healthcare is behind the curve; with published literature only focus…	2020	Jun	Int J Nurs Stud	106		103513		10.1016/j.ijnurstu.2019.103513	32283414	#16	Querstret 2020		Reason for exclusion:Irrelevant
Would you allow a sleepy surgeon operate on you? A narrative review.	Whelehan DF; Alexander M; Ridgway PF	It is unclear if work-flow patterns resulting in sleep deprivation impacts on a surgeon's performance. Similar industries provide mitigating strategies to counteract sleep that may be of benefit to surgeons. A narrative review was conducted utilising Medline, Embase, Cinahl and Google Scholar. All English language papers including sleep and surgery and mitigating strategies for sleep deprivation …	2020	Oct	Sleep Med Rev	53		101341		10.1016/j.smrv.2020.101341	32554212	#17	Whelehan 2020		Reason for exclusion:Irrelevant
Medicinal plants for insomnia: a review of their pharmacology, efficacy and tolerability.	Wheatley D	A number of medicinal plants are traditionally endowed with anxiolytic or sedative properties and, in the context of this revue, both indications are considered since the former may induce a mood conducive to the latter. For any sleep-inducing drug to be effective, a tranquil ambience needs to be established a priori. Thus, physical ailments (i.e. pain), factors interfering with sleep (i.e. noise…	2005	Jul	J Psychopharmacol	19	4	414-21		10.1177/0269881105053309	15982998	#18	Wheatley 2005		Reason for exclusion:Irrelevant
Long-Term Effectiveness of Stress Management at Work: Effects of the Changes in Perceived Stress Reactivity on Mental Health and Sleep Problems Seven Years Later.	Herr RM; Barrech A; Riedel N; G√ºndel H; Angerer P; Li J	The reduction of stress reactivity resulting from stress management interventions prevents disorders and improves mental health, however, its long-term sustainability has been little examined. The objective of this study was, therefore, to determine the effectiveness of a stress management intervention, designed to improve stress reactivity, for mental health and sleep problems seven years later,…	2018	Feb	Int J Environ Res Public Health	15	2			10.3390/ijerph15020255	29401657	#19	Herr 2018		Reason for exclusion:Irrelevant
Long-Term Impact of Sleep-Disordered Breathing on Quality of Life in Children With Obesity.	Katz SL; MacLean JE; Barrowman N; Hoey L; Horwood L; Bendiak GN; Kirk VG; Hadjiyannakis S; Legault L; Foster BJ; Constantin E	STUDY OBJECTIVES: (1) To determine baseline quality of life (QOL) among children with obesity and newly diagnosed moderate-severe sleep-disordered breathing (SDB) and to compare it to the reported QOL of children with obesity or SDB alone and healthy children. (2) To evaluate QOL change after 1 year. METHODS: A prospective multicenter cohort study was conducted in children (8-16 years) with obesi…	2018	Mar	J Clin Sleep Med	14	3	451-458		10.5664/jcsm.6998	29458697	#20	Katz 2018		Reason for exclusion:Irrelevant
[Sleep and cognition in children and adolescents].	Prehn-Kristensen A; G√∂der R	Sleep and cognition in children and adolescents Abstract. In this review, one of the most important functions of sleep was described: Its role in promoting cognitive processes in children and adolescents. Particularly, studies of older children and adolescents revealed that sleep interacts in a complex manner with cognitive performance. Moreover, it was shown that sleep supports long-term memory …	2018	Sep	Z Kinder Jugendpsychiatr Psychother	46	5	405-422		10.1024/1422-4917/a000614	30141742	#21	Prehn-Kristensen 2018		Reason for exclusion:Irrelevant
The impact of sleep deprivation on decision making: a review.	Harrison Y; Horne JA	Few sleep deprivation (SD) studies involve realism or high-level decision making, factors relevant to managers, military commanders, and so forth, who are undergoing prolonged work during crises. Instead, research has favored simple tasks sensitive to SD mostly because of their dull monotony. In contrast, complex rule-based, convergent, and logical tasks are unaffected by short-term SD, seemingly…	2000	Sep	J Exp Psychol Appl	6	3	236-49		10.1037//1076-898x.6.3.236	11014055	#22	Harrison 2000		Reason for exclusion:Irrelevant
Psychiatric symptomatology associated with depression, anxiety, distress, and insomnia in health professionals working in patients affected by COVID-19: A systematic review with meta-analysis.	da Silva FCT; Neto MLR	BACKGROUND: Health professionals are key personnel to containing infectious diseases like COVID-19. In the face of long work shifts (that reach 16¬†h per day on average), the risk of getting infected by a high-infectious disease and the lack of enough biological protection measures, mental suffering among health professionals suddenly became evident. METHOD: We carried out an updated meta-analysi…	2021	Jan	Prog Neuropsychopharmacol Biol Psychiatry	104		110057		10.1016/j.pnpbp.2020.110057	32777327	#23	daSilvaFCT 2021		Reason for exclusion:Irrelevant
Could sleep paralysis be pleasant?	Klikov√° M; Sharpless BA; Bu≈°kov√° J	Sleep paralysis is an inability to move at sleep onset or upon awakening. It is often a distressing experience that can be associated with significant clinical consequences. Few studies have focussed on pleasant sleep paralysis episodes. The present study aimed to determine the relative prevalence of pleasant episodes of sleep paralysis as well as variables that may make them more likely to occur…	2021	Jun	J Sleep Res	30	3	e13154		10.1111/jsr.13154	32869388	#24	Klikov√° 2021		Reason for exclusion:Irrelevant
The relationship between sleep and postpartum mental disorders: A systematic review.	Lawson A; Murphy KE; Sloan E; Uleryk E; Dalfen A	BACKGROUND: Postpartum mental disorders (e.g., anxiety, depression, psychosis) are serious conditions that affect approximately 10-15% of women after childbirth, and up to 40% of women at risk for these disorders. Research reveals an association between poor sleep quality/quantity and symptoms of anxiety, depression and psychosis. The aim of this systematic review was to evaluate the available ev…	2015	May	J Affect Disord	176		65-77		10.1016/j.jad.2015.01.017	25702602	#25	Lawson 2015		Reason for exclusion:Irrelevant
How has psycho-behavioural research advanced our understanding of hypoglycaemia in type 1 diabetes?	Hendrieckx C; Gonder-Frederick L; Heller SR; Snoek FJ; Speight J	Almost 100 years since the discovery of insulin, hypoglycaemia remains a barrier for people with type 1 diabetes to achieve and maintain blood glucose at levels which prevent long-term diabetes-related complications. Although hypoglycaemia is primarily attributable to the limitations of current treatment and defective hormonal counter-regulation in type 1 diabetes, the central role of psycho-beha…	2020	Mar	Diabet Med	37	3	409-417		10.1111/dme.14205	31814151	#26	Hendrieckx 2020		Reason for exclusion:Irrelevant
Impact of continuous positive airway pressure (CPAP) on quality of life in patients with obstructive sleep apnea (OSA).	Batool-Anwar S; Goodwin JL; Kushida CA; Walsh JA; Simon RD; Nichols DA; Quan SF	Obstructive sleep apnea is a chronic illness with increasing prevalence. In addition to associated cardiovascular comorbidities, obstructive sleep apnea syndrome has been linked to poor quality of life, occupational accidents, and motor vehicle crashes secondary to excessive daytime sleepiness. Although continuous positive airway pressure is the gold standard for sleep apnea treatment, its effect…	2016	Dec	J Sleep Res	25	6	731-738		10.1111/jsr.12430	27242272	#27	Batool-Anwar 2016		Reason for exclusion:Irrelevant
The effect of physical activity on reproductive health outcomes in young women: a systematic review and meta-analysis.	Mena GP; Mielke GI; Brown WJ	BACKGROUND: In the context of increasing rates of overweight and obesity in young adult women, and the increasing numbers of women seeking help for fertility problems, it is important to understand whether physical activity (PA) could help with management of reproductive health problems, with or without weight loss. OBJECTIVE AND RATIONALE: The primary aim of this systematic review and meta-analy…	2019	Sep	Hum Reprod Update	25	5	541-563		10.1093/humupd/dmz013	31304974	#28	Mena 2019		Reason for exclusion:Irrelevant
Psychological interventions to improve sleep in college students: A meta-analysis of randomized controlled trials.	Saruhanjan K; Zarski AC; Bauer T; Baumeister H; Cuijpers P; Spiegelhalder K; Auerbach RP; Kessler RC; Bruffaerts R; Karyotaki E; Berking M; Ebert DD	Sleep disturbances and insomnia are common in college students, and reduce their quality of life and academic performance. The aim of this meta-analysis was to evaluate the efficacy of psychological interventions aimed at improving sleep in college students. A meta-analysis was conducted with 10 randomized controlled trials with passive control conditions (N¬†=¬†2,408). The overall mean effect si…	2021	Feb	J Sleep Res	30	1	e13097		10.1111/jsr.13097	32672865	#29	Saruhanjan 2021		Reason for exclusion:Irrelevant
Sleep problems and recall memory in children with Down syndrome and typically developing controls.	Lukowski AF; Slonecker EM; Milojevich HM	BACKGROUND: Research conducted with typically developing (TD) infants and children generally indicates that better habitual sleep and sleep after learning are related to enhanced memory. Less is known, however, about associations between sleep and recall memory in children with Down syndrome (DS). AIMS: The present study was conducted to determine whether parent-reported sleep problems were diffe…	2020	Jan	Res Dev Disabil	96		103512		10.1016/j.ridd.2019.103512	31743853	#30	Lukowski 2020		Reason for exclusion:Irrelevant
Maternal Sleep in Pregnancy and Postpartum Part I: Mental, Physical, and Interpersonal Consequences.	Christian LM; Carroll JE; Teti DM; Hall MH	PURPOSE OF REVIEW: Sleep is a critical restorative behavior which occupies approximately one third of people's lives. Extensive data link sleep health with disease and mortality risk in the general population. During pregnancy and following childbirth, unique factors contribute to overall sleep health. In addition, there are unique implications of poor sleep during these time periods. RECENT FIND…	2019	Mar	Curr Psychiatry Rep	21	3	20		10.1007/s11920-019-0999-y	30826881	#31	Christian 2019		Reason for exclusion:Irrelevant
The impact of sleep deprivation in military surgical teams: a systematic review.	Parker RS; Parker P	BACKGROUND: Fatigue in military operations leads to safety and operational problems due to a decrease in alertness and performance. The primary method of counteracting the effects of sleep deprivation is to increase nightly sleep time, which in operational situations is not always feasible. History has taught us that surgeons and surgical teams are finite resources that cannot operate on patients…	2017	Jun	J R Army Med Corps	163	3	158-163		10.1136/jramc-2016-000640	27625370	#32	Parker 2017		Reason for exclusion:Irrelevant
[Evaluation of insomnia as a risk factor for suicide].	Escobar-C√≥rdoba F; Quijano-Serrano M; Calvo-Gonz√°lez JM	OBJECTIVE: Perform a non-systematic review of the literature to describe the relationship between insomnia and suicide and the findings of these studies. METHODS: A search was conducted in PubMed, Medline, SciELO, LILACS, and Cochrane Library OVID data combining MeSH terms: "Suicide and sleep initiation and maintenance disorders". RESULTS: Insomnia has been related to suicidal ideation, suicide a…	2017		Rev Fac Cien Med Univ Nac Cordoba	74	1	37-45			28379130	#33	Escobar-C√≥rdoba 2017		Reason for exclusion:Irrelevant
Insomnia in United States military veterans: An integrated theoretical model.	Hughes JM; Ulmer CS; Gierisch JM; Nicole Hastings S; Howard MO	Marked by difficulty falling or staying asleep and/or poor sleep leading to daytime dysfunction, insomnia contributes to functional impairment, poor health, and increased healthcare utilization when left untreated. As many as two-thirds of Iraq and Afghanistan military veterans complain of insomnia. Older veterans of prior conflicts report insomnia occurring since initial service, suggesting a ch…	2018	Feb	Clin Psychol Rev	59		118-125		10.1016/j.cpr.2017.11.005	29180102	#34	Hughes 2018		Reason for exclusion:Irrelevant
Sleep disturbances: core symptoms of major depressive disorder rather than associated or comorbid disorders.	Mendlewicz J	Depression is increasingly prevalent in Western countries. It has severe consequences and is associated with increased rates of disability, morbidity, and mortality. Despite numerous therapeutic options, a great number of depressed patients do not achieve full remission. In addition, despite good short-term outcomes, long-term therapeutic results remain disappointing and associated with a poor pr…	2009		World J Biol Psychiatry	10	4	269-75		10.3109/15622970802503086	19921968	#35	Mendlewicz 2009		Reason for exclusion:Irrelevant
Negative cognitive styles as risk factors for the occurrence of PMS and PMDD.	≈öliwerski A; Bielawska-Batorowicz E	Background: The purpose of our study is to verify whether elements of cognitive vulnerability to affective disorders may enhance the occurrence of PMS/PMDD. Methods: In total, 293 women with regular cycles took part in the study. The subjects were exposed to failure during the follicular phase or luteal phase, as appropriate, and the attributional style of failure, cognitive triad inventory (CTI)…	2019	Jul	J Reprod Infant Psychol	37	3	322-337		10.1080/02646838.2018.1543943	30468400	#36	≈öliwerski 2019		Reason for exclusion:Irrelevant
Insomnia identity and its correlates in adolescents.	Chung KF; Yeung WF; Ho FY	OBJECTIVE: Insomnia identity, defined as a conviction that one has insomnia, is a cognitive appraisal process that influences help-seeking, diagnosis, and treatment of insomnia. Previous studies in adults showed that about 50% of poor sleepers did not label themselves as having insomnia, while 10% of good sleepers endorsed insomnia identity. This analysis aimed to examine the proportions and char…	2020	Jun	Sleep Breath	24	2	717-724		10.1007/s11325-019-01913-4	31388799	#37	Chung 2020		Reason for exclusion:Irrelevant
Trajectories of Insomnia Symptoms and Associations with Mood and Anxiety from Early Pregnancy to the Postpartum.	Sedov ID; Tomfohr-Madsen LM	Objective/Background: The current study identified heterogeneous trajectories of insomnia symptoms from early pregnancy to early postpartum. The relationship between demographic and psychological predictors of trajectories and associations between trajectory group membership and symptoms of postpartum depression and anxiety were also explored.Participants: 142 pregnant women were enrolled in a pr…	2021	May-Jun	Behav Sleep Med	19	3	395-406		10.1080/15402002.2020.1771339	32496138	#38	Sedov 2021		Reason for exclusion:Irrelevant
Gastrointestinal Symptoms of and Psychosocial Changes in Inflammatory Bowel Disease: A Nursing-Led Cross-Sectional Study of Patients in Clinical Remission.	Mancina RM; Pagnotta R; Pagliuso C; Albi V; Bruno D; Garieri P; Doldo P; Spagnuolo R	Background and Objectives: Nursing management in Inflammatory Bowel Disease (IBD) is focused on global patient care. Starting from basic knowledge of diagnostic and therapeutic management, nurses can assess the impact of IBD on patients' quality of life not only at the physical level, but also at the psychological, social, and emotional levels. The aim of this study was to evaluate the impact of …	2020	Jan	Medicina (Kaunas)	56	1			10.3390/medicina56010045	31968710	#39	Mancina 2020		Reason for exclusion:Irrelevant
Sleep and its association with aggression among prisoners: Quantity or quality?	Barker LF; Ireland JL; Chu S; Ireland CA	OBJECTIVE: The current paper aims to examine the association between self-reported sleep quality and quantity and how these relate to aggression motivation and hostile cognition in a male prisoner sample. The cognitive component of sleep, namely perception, is consequently a variable of particular interest and one neglected by previous research. METHODS: Two independent studies are presented. The…	2016	Jul-Aug	Int J Law Psychiatry	47		115-21		10.1016/j.ijlp.2016.02.014	27156476	#40	Barker 2016		Reason for exclusion:Irrelevant
Healthy Adults Display Long-Term Trait-Like Neurobehavioral Resilience and Vulnerability to Sleep Loss.	Dennis LE; Wohl RJ; Selame LA; Goel N	Sleep loss produces well-characterized cognitive deficits, although there are large individual differences, with marked vulnerability or resilience among individuals. Such differences are stable with repeated exposures to acute total sleep deprivation (TSD) within a short-time interval (weeks). Whether such stability occurs with chronic sleep restriction (SR) and whether it endures across months …	2017	Nov	Sci Rep	7	1	14889		10.1038/s41598-017-14006-7	29097703	#41	Dennis 2017		Reason for exclusion:Irrelevant
Associations between sleep disturbances and suicidal ideation, plans, and attempts in adolescents: a systematic review and meta-analysis.	Liu JW; Tu YK; Lai YF; Lee HC; Tsai PS; Chen TJ; Huang HC; Chen YT; Chiu HY	STUDY OBJECTIVES: To systematically review and meta-analyze the associations between sleep disturbances and suicidal ideation, plans, and attempts in adolescents and explore potential moderators of these associations. METHODS: Embase, PubMed, ProQuest, and the China Knowledge Resource Integrated Database were searched from their inception dates to October 19, 2018. We selected cross-sectional, pr…	2019	Jun	Sleep	42	6			10.1093/sleep/zsz054	30843072	#42	Liu 2019		Reason for exclusion:Irrelevant
Sleep complications following traumatic brain injury.	Grima NA; Ponsford JL; Pase MP	PURPOSE OF REVIEW: Recent research has provided extensive characterization as to the frequency and nature of sleep disturbances following traumatic brain injury (TBI). This review summarizes the current state of knowledge and proposes future directions for research. RECENT FINDINGS: Complaints of sleep disturbance are common following TBI, and objective assessments of sleep largely corroborate th…	2017	Nov	Curr Opin Pulm Med	23	6	493-499		10.1097/MCP.0000000000000429	28820755	#43	Grima 2017		Reason for exclusion:Irrelevant
Addressing concerns about the inclusion of premenstrual dysphoric disorder in DSM-5.	Hartlage SA; Breaux CA; Yonkers KA	OBJECTIVE: Inclusion of premenstrual dysphoric disorder (PMDD) into the main text of the DSM has been a point of controversy for many years. The purpose of this article is to address the main concerns raised by opponents to its inclusion. Concerns are presented and countered in turn. LITERATURE SEARCH: To identify the most prevalent arguments against inclusion of PMDD, we searched MEDLINE (1966-2…	2014	Jan	J Clin Psychiatry	75	1	70-6		10.4088/JCP.13cs08368	24345853	#44	Hartlage 2014		Reason for exclusion:Irrelevant
Impact of Mindfulness Training on the Well-Being of Educators.	Dave DJ; McClure LA; Rojas SR; De Lavalette O; Lee DJ	Objective: As awareness of educator stress and burnout is at the forefront of issues faced in the education system, programs are being implemented to focus on the well-being and betterment of educators. Mindfulness is one such practice that has been found to increase wellness and, in many cases, decrease negative outcomes. In this study, the effects of a Mindfulness-Based Stress Reduction Program…	2020	Jul	J Altern Complement Med	26	7	645-651		10.1089/acm.2019.0451	32453627	#45	Dave 2020		Reason for exclusion:Irrelevant
Long-Term Oral Appliance Therapy Improves Daytime Function and Mood in Upper Airway Resistance Syndrome Patients.	Godoy LBM; Palombini L; Poyares D; Dal-Fabbro C; Guimar√£es TM; Klichouvicz PC; Tufik S; Togeiro SM	OBJECTIVES: To evaluate the long-term effects of an oral appliance on clinical symptoms, respiratory sleep parameters, sleep quality, and sustained attention in patients with upper airway resistance syndrome (UARS) were compared with placebo. METHODS: This study was a randomized placebo-controlled clinical trial. Thirty UARS patients were randomized in two groups: placebo and mandibular advanceme…	2017	Dec	Sleep	40	12		ClinicalTrials.gov/NCT02636621	10.1093/sleep/zsx175	29045745	#46	GodoyLBM 2017		Reason for exclusion:Irrelevant
The elite athlete as a special risk traveler and the jet lag's effect: lessons learned from the past and how to be prepared for the next Olympic Games 2020 Tokyo.	Silva MG; Paiva T; Silva HH	BACKGROUND: Elite athletes have to travel long-haul distances and cross multiple meridians; thus, a unique syndrome named as jet-lag is induced. Furthermore, traveler athletes are submitted to several factors negatively affecting their well-being and athletic performance. This qualitative descriptive study aims to promote safely and future promising participations of elite athletes in great event…	2019	Aug	J Sports Med Phys Fitness	59	8	1420-1429		10.23736/S0022-4707.18.08894-1	30650944	#47	Silva 2019		Reason for exclusion:Irrelevant
Managing Insomnia Using Lucid Dreaming Training: A Pilot Study.	Ellis JG; De Koninck J; Bastien CH	Objectives/Background: Despite Cognitive Behavioral Therapy for Insomnia (CBT-I) being considered the first-line treatment for insomnia, it is not without its challenges. As such it is worthwhile to consider, and test, alternative or adjuvant management options. Methods/Participants: The aim of the present study was to examine whether Lucid Dreaming Training for insomnia (LDT-I) impacted on insom…	2021	Mar-Apr	Behav Sleep Med	19	2	273-283		10.1080/15402002.2020.1739688	32162971	#48	Ellis 2021		Reason for exclusion:Irrelevant
Sleep timing, chronotype and social jetlag: Impact on cognitive abilities and psychiatric disorders.	Taillard J; Sagaspe P; Philip P; Bioulac S	Sleep timing is controlled by the subtle interplay between circadian and homeostatic oscillators which, according to their endogenous properties, allow beings to feel spontaneously that it is time to go to bed or wake up in synchrony with the earth's light/dark cycle. In humans, however, social time and nocturnal artificial light modify sleep timing. Our modern lifestyle and artificial nocturnal …	2021	Sep	Biochem Pharmacol	191		114438		10.1016/j.bcp.2021.114438	33545116	#49	Taillard 2021		Reason for exclusion:Irrelevant
[Sleep disturbances in post-traumatic stress disorder. An overview of the literature].	van Liempt S; Vermetten E; de Groen JH; Westenberg HG	BACKGROUND: Nightmares and insomnia are experienced by 70% of patients suffering from post-traumatic stress disorder (PTSD). These sleep problems are often resistant to treatment and exert a strong negative influence on the quality of life. In the last few decades several studies have reported on the characteristics of sleep disturbances in PTSD. AIM: To provide an overview of objective features …	2007		Tijdschr Psychiatr	49	9	629-38			17853372	#50	vanLiempt 2007		Reason for exclusion:Irrelevant
Escalation of sleep disturbances amid the COVID-19 pandemic: a cross-sectional international study.	Mandelkorn U; Genzer S; Choshen-Hillel S; Reiter J; Meira E Cruz M; Hochner H; Kheirandish-Gozal L; Gozal D; Gileles-Hillel A	STUDY OBJECTIVES: The stress imposed by the COVID-19 pandemic and ensuing social isolation could adversely affect sleep. As sleep problems may persist and hurt health, it is important to identify which populations have experienced changes in sleeping patterns during the pandemic and their extent. METHODS: In Study 1, 3,062 responders from 49 countries accessed the survey website voluntarily betwe…	2021	Jan	J Clin Sleep Med	17	1	45-53		10.5664/jcsm.8800	32900428	#51	Mandelkorn 2021		Reason for exclusion:Irrelevant
Concerns and hopes of patients with type 1 diabetes prior to islet cell transplantation: A content analysis.	Luu QF; Villareal CJ; Fritschi C; Monson RS; Oberholzer J; Danielson KK	AIMS: Islet cell transplantation can functionally cure type 1 diabetes complicated by hypoglycemia unawareness (HU), but requires immunosuppression. This study identified the lived experiences and risk/benefit considerations of patients pre-transplant. METHODS: Content analysis identified themes from four open-ended questions pre-transplant in an islet transplant clinical trial. The sample includ…	2018	Jul	J Diabetes Complications	32	7	677-681	ClinicalTrials.gov/NCT00679042	10.1016/j.jdiacomp.2018.04.002	29779835	#52	Luu 2018		Reason for exclusion:Irrelevant
The Scylla and Charybdis of glucose control in childhood type 1 diabetes?	McNeilly AD; McCrimmon RJ	Glucose control in childhood type 1 diabetes is difficult and often characterized by significant glucose variability, including periods of prolonged hyperglycemia and intermittent episodes of hypoglycemia that can be severe. The brain of the developing child is thought to be more susceptible to metabolic insults because of its relatively high demand for glucose to fuel neuronal growth and differe…	2015	Jun	Pediatr Diabetes	16	4	235-41		10.1111/pedi.12270	25727089	#53	McNeilly 2015		Reason for exclusion:Irrelevant
Comorbid depression in obstructive sleep apnea: an under-recognized association.	BaHammam AS; Kendzerska T; Gupta R; Ramasubramanian C; Neubauer DN; Narasimhan M; Pandi-Perumal SR; Moscovitch A	BACKGROUND: Obstructive sleep apnea (OSA) and depression may coexist in the same patient. This article aims to review the link between OSA and comorbid depression and critically evaluate the results of studies that assessed the correlation between OSA and depression, the impact of OSA treatment on comorbid depression, and the impact of comorbid depression on continuous positive airway pressure (C…	2016	May	Sleep Breath	20	2	447-56		10.1007/s11325-015-1223-x	26156890	#54	BaHammam 2016		Reason for exclusion:Irrelevant
Shift work, sleep disturbances and social jetlag in healthcare workers.	Hulsegge G; Loef B; van Kerkhof LW; Roenneberg T; van der Beek AJ; Proper KI	The aim of this study was to compare chronotype- and age-dependent sleep disturbances and social jetlag between rotating shift workers and non-shift workers, and between different types of shifts. In the Klokwerk+ cohort study, we included 120 rotating shift workers and 74 non-shift workers who were recruited from six Dutch hospitals. Participants wore Actigraph GT3X accelerometers for 24‚ÄÖhr fo…	2019	Aug	J Sleep Res	28	4	e12802		10.1111/jsr.12802	30520209	#55	Hulsegge 2019		Reason for exclusion:Irrelevant
Sleep outcomes following sleep-hygiene-related interventions for individuals with traumatic brain injury: A systematic review.	Bogdanov S; Naismith S; Lah S	BACKGROUND: Sleep disturbance is commonly reported following traumatic brain injury (TBI) and can adversely impact health and wellbeing and interfere with the rehabilitation process. As such, effective treatment of sleep disturbance is critical for overall recovery. Sleep hygiene, which is non-invasive, low cost, and low risk, could serve as a suitable first line of treatment for individuals expe…	2017		Brain Inj	31	4	422-433		10.1080/02699052.2017.1282042	28326852	#56	Bogdanov 2017		Reason for exclusion:Irrelevant
"Befogging reason, undermining will: Understanding the prohibition of sleep deprivation as torture and ill-treatment in international law.	Cakal E	BACKGROUND: Sleep deprivation is a prevalent method of psychological torture. However, difficulties in documentation have meant that it is not adequately appreciated by courts and other quasijudicial institutions such as UN treaty bodies. METHOD: This paper aims to review the legal literature on deprivation of sleep, the definition, and prohibition of torture and ill-treatment, and its health imp…	2019		Torture	29	2	2022-11-01		10.7146/torture.v29i2.109620	31670701	#57	Cakal 2019		Reason for exclusion:Irrelevant
Long-term changes in neurocognition and behavior following treatment of sleep disordered breathing in school-aged children.	Biggs SN; Vlahandonis A; Anderson V; Bourke R; Nixon GM; Davey MJ; Horne RS	STUDY OBJECTIVES: Sleep disordered breathing (SDB) in children is associated with detrimental neurocognitive and behavioral consequences. The long term impact of treatment on these outcomes is unknown. This study examined the long-term effect of treatment of SDB on neurocognition, academic ability, and behavior in a cohort of school-aged children. DESIGN: Four-year longitudinal study. Children or…	2014	Jan	Sleep	37	1	77-84		10.5665/sleep.3312	24470698	#58	Biggs 2014		Reason for exclusion:Irrelevant
Pharmacotherapy for residual excessive sleepiness and cognition in CPAP-treated patients with obstructive sleep apnea syndrome: A¬†systematic review and meta-analysis.	Avellar AB; Carvalho LB; Prado GF; Prado LB	Pharmacotherapy has been used as an adjunct to CPAP for treatment of residual excessive sleepiness in patients with a diagnosis of obstructive sleep apnea syndrome (OSAS). However, no studies with a high level of evidence have been conducted to support this practice and confirm its effectiveness. We conducted a meta-analysis to summarize and quantify the effects of pharmacological treatment in ad…	2016	Dec	Sleep Med Rev	30		97-107		10.1016/j.smrv.2015.10.005	27865102	#59	Avellar 2016		Reason for exclusion:Irrelevant
Is sleep disturbance linked to short- and long-term outcomes following treatments for recurrent depression?	Boland EM; Vittengl JR; Clark LA; Thase ME; Jarrett RB	BACKGROUND: Pre-treatment sleep disturbance has been shown to predict antidepressant treatment outcomes. How changes in sleep disturbance during acute treatment affect longitudinal outcomes, or whether continuation-phase treatment further improves sleep disturbance, is unclear. METHODS: We assessed sleep disturbance repeatedly in: a) 523 adults with recurrent MDD who consented to 12-14 weeks of a…	2020	Feb	J Affect Disord	262		323-332		10.1016/j.jad.2019.10.033	31735410	#60	Boland 2020		Reason for exclusion:Irrelevant
Sleep and its associations with perceived and objective cognitive impairment in individuals with multiple sclerosis.	Hughes AJ; Parmenter BA; Haselkorn JK; Lovera JF; Bourdette D; Boudreau E; Cameron MH; Turner AP	Problems with sleep and cognitive impairment are common among people with multiple sclerosis (MS). The present study examined the relationship between self-reported sleep and both objective and perceived cognitive impairment in MS. Data were obtained from the baseline assessment of a multi-centre intervention trial (NCT00841321). Participants were 121 individuals with MS. Nearly half (49%) of par…	2017	Aug	J Sleep Res	26	4	428-435	ClinicalTrials.gov/NCT00841321	10.1111/jsr.12490	28093823	#61	Hughes 2017		Reason for exclusion:Irrelevant
Sleep microstructure dynamics and neurocognitive performance in obstructive sleep apnea syndrome patients.	Karimzadeh F; Nami M; Boostani R	The present study examined the relationship between the increment in cyclic alternating patterns (CAPs) in sleep electroencephalography and neurocognitive decline in obstructive Sleep Apnea Syndrome (OSAS) patients through source localization of the phase-A of CAPs. All-night polysomnographic recordings of 10 OSAS patients and 4 control subjects along with their cognitive profile using the Addenb…	2017		J Integr Neurosci	16	2	127-142		10.3233/JIN-170004	28891505	#62	Karimzadeh 2017		Reason for exclusion:Irrelevant
Self-reported sleep duration and cognitive performance in older adults: a systematic review and meta-analysis.	Lo JC; Groeger JA; Cheng GH; Dijk DJ; Chee MW	Sleep is important for optimal cognitive functioning across the lifespan. Among older adults (‚â•55 years), self-reported short and long sleep durations have been repeatedly, albeit inconsistently, reported to elevate the risk for poor cognitive function. This meta-analytic review quantitatively summarizes the risk for poorer cognitive function among short and long sleepers in older adults. Eligi…	2016	Jan	Sleep Med	17		87-98		10.1016/j.sleep.2015.08.021	26847980	#63	Lo 2016		Reason for exclusion:Irrelevant
Long-term effect of diabetes and its treatment on cognitive function.	Jacobson AM; Musen G; Ryan CM; Silvers N; Cleary P; Waberski B; Burwood A; Weinger K; Bayless M; Dahms W; Harth J	BACKGROUND: Long-standing concern about the effects of type 1 diabetes on cognitive ability has increased with the use of therapies designed to bring glucose levels close to the nondiabetic range and the attendant increased risk of severe hypoglycemia. METHODS: A total of 1144 patients with type 1 diabetes enrolled in the Diabetes Control and Complications Trial (DCCT) and its follow-up Epidemiol…	2007	May	N Engl J Med	356	18	1842-52	ClinicalTrials.gov/NCT00360893	10.1056/NEJMoa066397	17476010	#64	Jacobson 2007		Reason for exclusion:Irrelevant
Subjective Sleep Related to Post Traumatic Stress Disorder Symptoms among Trauma-Exposed Men and Women.	Gibson CJ; Richards A; Villanueva C; Barrientos M; Neylan TC; Inslicht SS	Objective/Background: Sleep difficulty is both a common symptom of posttraumatic stress disorder (PTSD) and a risk factor for the development and maintenance of PTSD symptomatology. Gender differences in sleep following trauma exposure have been posited to contribute to the increased risk for the development of PTSD among women, but the persistence and long-term contributions of these potential d…	2019	Jul-Aug	Behav Sleep Med	17	4	492-501		10.1080/15402002.2017.1409223	29172723	#65	Gibson 2019		Reason for exclusion:Irrelevant
Sleep disorders and quality of life in renal transplant recipients.	Molnar MZ; Novak M; Mucsi I	Kidney transplantation provides the best outcome for patients with end-stage renal failure both in terms of morbidity and mortality and health-related quality of life (QoL). Health-related QoL has become recognized as an important outcome measure in patients with different chronic medical conditions, including chronic kidney disease (CKD). There are several factors in kidney-transplanted patients…	2009		Int Urol Nephrol	41	2	373-82		10.1007/s11255-009-9527-z	19184510	#66	Molnar 2009		Reason for exclusion:Irrelevant
Insomnia Symptoms and Suicide-Related Ideation in U.S. Army Service Members.	Vargas I; Perlis ML; Grandner M; Gencarelli A; Khader W; Zandberg LJ; Klingaman EA; Goldschmied JR; Gehrman PR; Brown GK; Thase ME	Background: Insomnia has been identified as a key risk factor for suicide, though most studies have been limited to global measures of these constructs. The aim of the present study was to evaluate the link between insomnia symptoms and five different aspects of suicide-related ideation. Participants: 1,160 active U.S. Army service members (719 male; M(age)¬†=¬†31.2; SD(age)¬†=¬†8.62). Methods: A…	2020	Nov-Dec	Behav Sleep Med	18	6	820-836		10.1080/15402002.2019.1693373	31738588	#67	Vargas 2020		Reason for exclusion:Irrelevant
Chronotype and depressive symptoms in students: An investigation of possible mechanisms.	Van den Berg JF; Kivel√§ L; Antypa N	Individuals with an evening chronotype are at increased risk of experiencing emotional problems, including depressive symptoms. However, the mechanisms underlying these associations remain unclear. The present study aimed to determine whether poor sleep quality, substance use and cognitive emotion regulation difficulties - which have been implicated in the etiology of depression - mediate the rel…	2018	Sep	Chronobiol Int	35	9	1248-1261		10.1080/07420528.2018.1470531	29764217	#68	VandenBerg 2018		Reason for exclusion:Irrelevant
Chronic sleep restriction affects the association between implicit bias and explicit social decision making.	Alkozei A; Haack M; Skalamera J; Smith R; Satterfield BC; Raikes AC; Killgore WD	OBJECTIVES: Previous work suggests that sleep restriction (SR) reduces cognitive control and may increase negative implicit biases. Here we investigated whether SR might influence decision making on a social-evaluative task where individuals had to make judgments of threat based on facial photographs. Furthermore, we investigated the effect of changes in negative implicit biases as a result of sl…	2018	Oct	Sleep Health	4	5	456-462		10.1016/j.sleh.2018.07.003	30241661	#69	Alkozei 2018		Reason for exclusion:Irrelevant
Sleep in parents of preterm infants: A systematic review.	Haddad S; Dennis CL; Shah PS; Stremler R	BACKGROUND: Sleep disruption during the first postpartum year is associated with several negative health outcomes including postpartum depression. Such disruption may be a greater issue for parents of preterm neonates, yet literature on this subject has not been critically reviewed. OBJECTIVE: To synthesize literature on sleep quantity, sleep quality, and factors influencing sleep among parents o…	2019	Jun	Midwifery	73		35-48		10.1016/j.midw.2019.01.009	30877909	#70	Haddad 2019		Reason for exclusion:Irrelevant
Long-Term Effects of Two Formats of Cognitive Behavioral Therapy for Insomnia Comorbid with Breast Cancer.	Savard J; Ivers H; Savard MH; Morin CM	STUDY OBJECTIVES: The goal of this randomized controlled trial, conducted in breast cancer patients, was to assess the long-term efficacy of a video-based cognitive behavioral therapy for insomnia (VCBT-I), as compared to a professionally administered intervention (PCBT-I) and to a no-treatment group (CTL). An earlier report revealed that, at posttreatment, VCBT-I patients showed significantly gr…	2016	Apr	Sleep	39	4	813-23	ClinicalTrials.gov/NCT00674830	10.5665/sleep.5634	26715229	#71	Savard 2016		Reason for exclusion:Irrelevant
Abuse of sulfonylureas: Is factitious hypoglycemia a cause for concern?	Wazaify M; Abushams L; Van Hout MC	Several prescription and nonprescription drugs are liable for abuse. However, oral hypoglycemic agents are among the most benign and low-risk drugs in terms of abuse liability. This commentary intends to raise awareness regarding the abuse of a particular type of oral hypoglycemic agent, namely sulfonylurea drugs, used to experience mental-altering effects for its euphoric "hypoglycemic rush." In…	2019	Feb	Int J Clin Pharm	41	1	2025-05-03		10.1007/s11096-018-0767-9	30610542	#72	Wazaify 2019		Reason for exclusion:Irrelevant
Early detection of cognitive impairment in patients with insulinoma.	Dai H; Chen H; Hong X; Han X; Xu Q; Pang H; Yuan J; Wang X; Xu P; Jiang J; Jiang R; Zhuang Z; Zhao Y; Wu W	PURPOSE: Long-standing hypoglycemia can cause cognitive impairment, and whether recurrent severe hypoglycemia impacts cognitive function in patients with insulinoma has not been studied. This study focused on exploring the cognitive function in patients with insulinoma. METHODS: A prospective study was conducted to assess cognitive function in patients with insulinoma by administering the Montrea…	2019	Sep	Endocrine	65	3	524-530		10.1007/s12020-019-01994-x	31292840	#73	Dai 2019		Reason for exclusion:Irrelevant
The effect of circadian preferences on insomnia severity and depressive symptoms via sleep hygiene in older adults with depression and healthy controls.	√úzer A; Y√ºcens B	BACKGROUND: The elderly population is increasing globally. Thus, researches focus on the causes and treatment of insomnia, a noteworthy ageing problem. This study aims to investigate the relationship between chronotype and insomnia and whether sleep hygiene mediates this relationship in older adults with depression (OAD). METHODS: We assessed subjective insomnia severity, sleep hygiene, chronotyp…	2020	Nov	Psychogeriatrics	20	6	871-879		10.1111/psyg.12610	32954590	#74	√úzer 2020		Reason for exclusion:Irrelevant
Effects of the menstrual cycle on bipolar disorder.	Teatero ML; Mazmanian D; Sharma V	OBJECTIVES: Several lines of research suggest that reproductive events may affect the course of bipolar disorder (BD) in some women. With respect to the menstrual cycle, the focus has been on dysphoric symptoms [e.g., premenstrual dysphoric disorder (PMDD)], and the exacerbation of depression, in the premenstrual phase. This article reviews the literature on the potential effects of the menstrual…	2014	Feb	Bipolar Disord	16	1	22-36		10.1111/bdi.12138	24467469	#75	Teatero 2014		Reason for exclusion:Irrelevant
Subjectively and Objectively Measured Sleep Predict Differing Aspects of Cognitive Functioning in Adults.	Bernstein JPK; DeVito A; Calamia M	OBJECTIVE: To examine associations between subjectively-reported sleep and objectively-measured sleep (i.e., actigraphy) with different domains of cognitive functioning, and determine whether age may moderate these associations. METHOD: In this cross-sectional study, a total of 489 participants (mean age = 45.4 years; SD = 18.8) completed a self-reported sleep measure and one week of actigraphy. …	2019	Oct	Arch Clin Neuropsychol	34	7	1127-1137		10.1093/arclin/acz017	31250888	#76	BernsteinJPK 2019		Reason for exclusion:Irrelevant
Spousal Educational Attainment and Sleep Duration Among American Older Adults.	Sheehan C; Iida M	OBJECTIVES: Sleep has consistently been shown to have a dyadic nature among married older adults; however, less is known about the influence of a spouses' social characteristics on one's own sleep. Focusing on older adults, we examined the association between one's spouses' educational attainment and one's own sleep duration. METHOD: We used the 2004-2018 National Health Interview Survey (NHIS) t…	2021	Apr	J Gerontol B Psychol Sci Soc Sci	76	5	1015-1026		10.1093/geronb/gbaa206	33249460	#77	Sheehan 2021		Reason for exclusion:Irrelevant
Sleep restriction alters children's positive emotional responses, but effects are moderated by anxiety.	Alfano CA; Bower JL; Harvey AG; Beidel DC; Sharp C; Palmer CA	BACKGROUND: An abundance of cross-sectional research links inadequate sleep with poor emotional health, but experimental studies in children are rare. Further, the impact of sleep loss is not uniform across individuals and pre-existing anxiety might potentiate the effects of poor sleep on children's emotional functioning. METHODS: A sample of 53 children (7-11¬†years, M¬†=¬†9.0; 56% female) compl…	2020	Oct	J Child Psychol Psychiatry	61	10	1150-1159		10.1111/jcpp.13287	32621796	#78	Alfano 2020		Reason for exclusion:Irrelevant
Long-term exposure to residential traffic noise and changes in body weight and waist circumference: A cohort study.	Christensen JS; Raaschou-Nielsen O; Tj√∏nneland A; Nordsborg RB; Jensen SS; S√∏rensen TI; S√∏rensen M	BACKGROUND: Traffic noise can act as a stressor and disturb sleep, and has been associated with cardiovascular disease. Recent studies suggest a possible association to metabolic outcomes and adiposity through biological mechanisms related to physiological stress and sleep disturbance. OBJECTIVES: We aimed to investigate the association between long-term residential traffic noise and changes in a…	2015	Nov	Environ Res	143	Pt A	154-61		10.1016/j.envres.2015.10.007	26492400	#79	Christensen 2015		Reason for exclusion:Irrelevant
Sleep deprivation does not work: Epidemiology, impacts and outcomes of incidental and systematic sleep deprivation in a sample of Palestinian detainees.	Sehwail M; P√©rez-Sales P; Rasras K; Sehwail W; Guasch A; Galan A	BACKGROUND: Sleep deprivation (SD) is a method used in the context of interrogations aimed to obtain submission, information and confessions. Its impact on producing false confessions has been documented. Even information obtained is true, it will be unreliable as it cannot be separated with what has been suggested by interrogators. The use of SD has been documented in the interrogation of detain…	2019		Torture	29	2	56-69		10.7146/torture.v29i2.115381	31670704	#80	Sehwail 2019		Reason for exclusion:Irrelevant
Short-term trajectories of workplace bullying and its impact on strain: A latent class growth modeling approach.	Rodr√≠guez-Mu√±oz A; Antino M; Ruiz-Zorrilla P; Sanz-Vergel AI; Bakker AB	The aim of this weekly diary study was (a) to identify trajectories of workplace bullying over time and (b) to examine the association of each cluster with strain indicators (i.e., insomnia and anxiety/depression). A sample of 286 employees during 4 weeks of data was used (N occasions = 1,144). Results of latent class growth modeling showed that 3 trajectories could be identified: a nonbullying t…	2020	Oct	J Occup Health Psychol	25	5	345-356		10.1037/ocp0000232	32525336	#81	Rodr√≠guez-Mu√±oz 2020		Reason for exclusion:Irrelevant
Sleep Apnea, Cognitive Profile, and¬†Vascular Changes: An Intriguing Relationship.	Buratti L; Viticchi G; Baldinelli S; Falsetti L; Luzzi S; Pulcini A; Petrelli C; Provinciali L; Silvestrini M	BACKGROUND: Sleep breathing disorders can affect cognitive performances through complex brain anatomical and functional changes. OBJECTIVE: Our aim was to evaluate the correlations between cognitive performances and obstructive sleep apnea syndrome (OSAS), as well as the possible influence of vascular factors. METHODS: Thirty-four non-demented OSAS patients and 34 controls were submitted to a neu…	2017		J Alzheimers Dis	60	3	1195-1203		10.3233/JAD-170445	28984599	#82	Buratti 2017		Reason for exclusion:Irrelevant
Generalisation in language learning can withstand total sleep deprivation.	Tamminen J; Newbury CR; Crowley R; Vinals L; Cevoli B; Rastle K	Research suggests that sleep plays a vital role in memory. We tested the impact of total sleep deprivation on adults' memory for a newly learned writing system and on their ability to generalise this knowledge to read untrained novel words. We trained participants to read fictitious words printed in a novel artificial orthography, while depriving them of sleep the night after learning (Experiment…	2020	Sep	Neurobiol Learn Mem	173		107274		10.1016/j.nlm.2020.107274	32653634	#83	Tamminen 2020		Reason for exclusion:Irrelevant
Would we recover better sleep at the end of Covid-19? A relative improvement observed at the population level with the end of the lockdown in France.	Beck F; Leger D; Cortaredona S; Verger P; Peretti-Watel P	BACKGROUND: The outbreak of the Covid-19 pandemic and the accompanying lockdown measures have had a major impact on societies around the world, leading to sleep problems for a large part of the population. In order to assess the sustainability of sleeping troubles related to the sanitary crisis, it was crucial to measure its prevalence after the end of the Covid-19 confinement. METHODS: As part o…	2021	Feb	Sleep Med	78		115-119		10.1016/j.sleep.2020.11.029	33422813	#84	Beck 2021		Reason for exclusion:Irrelevant
Tasimelteon for insomnia.	Lankford DA	INTRODUCTION: Insomnia is a prevalent disorder with nearly 50% of the US adult population reporting insomnia symptoms during the past year and 10 - 15% reporting chronic insomnia. In addition, insomnia is a frequent comorbidity with depression, anxiety and pain, as well as other medical and psychiatric disorders. Tasimelteon is a melatonin receptor agonist developed by Bristol-Myers Squibb Co. an…	2011	Jul	Expert Opin Investig Drugs	20	7	987-93		10.1517/13543784.2011.583235	21548834	#85	Lankford 2011		Reason for exclusion:Irrelevant
Total sleep time as a predictor of suicidal behaviour.	Michaels MS; Balthrop T; Nadorff MR; Joiner TE	Insomnia symptoms are a known predictor of suicide; however, less is known about the relationship between hypersomnia and suicide, and how total sleep time may better account for suicidal ideation compared with subjective reports of insomnia symptoms. In the present secondary data analysis, a squared term confirmed the importance of both short and long total sleep time on suicidal behaviour. Tota…	2017	Dec	J Sleep Res	26	6	732-738		10.1111/jsr.12563	28568246	#86	Michaels 2017		Reason for exclusion:Irrelevant
Insomnia in Pregnancy Is Associated With Depressive Symptoms and Eating at Night.	Wo≈Çy≈Ñczyk-Gmaj D; R√≥≈ºa≈Ñska-Walƒôdziak A; Ziemka S; Ufnal M; Brzezicka A; Gmaj B; Januszko P; Fudalej S; Czajkowski K; Wojnar M	STUDY OBJECTIVES: Deterioration in sleep quality seems to be a natural consequence of physical changes during pregnancy. It is still unclear if insomnia in pregnancy is associated with the same factors as chronic insomnia in the general population. The aim of this study was to explore the determinants of insomnia during pregnancy. METHODS: The study included 266 women (mean age: 30.6 ¬± 5 years, …	2017	Oct	J Clin Sleep Med	13	10	1171-1176		10.5664/jcsm.6764	28859715	#87	Wo≈Çy≈Ñczyk-Gmaj 2017		Reason for exclusion:Irrelevant
From diagnosis to long-term management: the experiences of older New Zealanders with obstructive sleep apnoea.	Gibson R; Campbell A; Mather S; Neill A	INTRODUCTION In New Zealand (NZ), access to public sleep services is limited to people deemed with the highest need. The prevalence of obstructive sleep apnoea (OSA) increases with age, but the symptoms and the treatment pathway is expected to differ for older compared to younger patients. This study explored the experience of older people regarding diagnosis and treatment services for OSA in ord…	2018	Jun	J Prim Health Care	10	2	140-149		10.1071/HC17072	30068469	#88	Gibson 2018		Reason for exclusion:Irrelevant
Pain and sleep-wake disturbances in adolescents with depressive disorders.	Murray CB; Murphy LK; Palermo TM; Clarke GM	The aims of this study were to (a) assess and compare sleep disturbances (including daytime and nighttime sleep patterns) in adolescents with depressive disorders and healthy peers, (b) examine the prevalence of pain in adolescents with depressive disorders and healthy peers, and (c) examine pubertal development, pain intensity, and depressive symptom severity as predictors of sleep disturbance. …	2012		J Clin Child Adolesc Psychol	41	4	482-90		10.1080/15374416.2012.658613	22420746	#89	Murray 2012		Reason for exclusion:Irrelevant
Long-term variability of sleep bruxism and psychological stress in patients with jaw-muscle pain: Report of two longitudinal clinical cases.	Muzalev K; Visscher CM; Koutris M; Lobbezoo F	Sleep bruxism (SB) and psychological stress are commonly considered as contributing factors in the aetiology of temporomandibular disorder (TMD) pain. However, the lack of longitudinal studies and fluctuating nature of SB, psychological stress and TMD pain have led to contradictory results regarding the association between the possible aetiological factors and TMD pain. In the present study we in…	2018	Feb	J Oral Rehabil	45	2	104-109		10.1111/joor.12594	29197103	#90	Muzalev 2018		Reason for exclusion:Irrelevant
Timing of alcohol use and the incidence of premenstrual syndrome and probable premenstrual dysphoric disorder.	Bertone-Johnson ER; Hankinson SE; Johnson SR; Manson JE	BACKGROUND: Relatively little is known about factors that influence the initial development of premenstrual syndrome (PMS) and premenstrual dysphoric disorder (PMDD), although these conditions are common in reproductive age women and are associated with substantial impairment. Previous studies have observed higher alcohol use in prevalent PMS/PMDD patients compared with controls, but it is unknow…	2009	Dec	J Womens Health (Larchmt)	18	12	1945-53		10.1089/jwh.2009.1468	20044856	#91	Bertone-Johnson 2009		Reason for exclusion:Irrelevant
Sleep the night before and after a treatment session: A critical ingredient for treatment adherence?	Dolsen MR; Soehner AM; Morin CM; B√©langer L; Walker M; Harvey AG	OBJECTIVE: Sleep prepares key neural structures for next-day learning, and sleep obtained after learning promotes subsequent memory consolidation supporting long-term retention. This study examined whether sleep the night before and after a therapy session predicts aspects of treatment adherence. METHOD: As part of a randomized clinical trial, 188 adults (62.7% female, mean age = 47.5, 80.5% Cauc…	2017	Jun	J Consult Clin Psychol	85	6	647-652		10.1037/ccp0000184	28394172	#92	Dolsen 2017		Reason for exclusion:Irrelevant
Waking up to the problem of sleep: can mindfulness help? A review of theory and evidence for the effects of mindfulness for sleep.	Shallcross AJ; Visvanathan PD; Sperber SH; Duberstein ZT	The high incidence of poor sleep and associated negative health consequences substantiates the need for effective behavioral sleep interventions. We offer an integrative model of sleep disturbance whereby key risk factors for compromised sleep quality and quantity are targeted through mindfulness practice-namely, experiential awareness, attentional control, and acceptance. Theoretical considerati…	2019	Aug	Curr Opin Psychol	28		37-41		10.1016/j.copsyc.2018.10.005	30390479	#93	Shallcross 2019		Reason for exclusion:Irrelevant
Sleep disturbance due to noise: current issues and future research.	Hume K	There is growing interest in carrying out further research to understand and reduce the impact of aircraft noise on airport neighborhood in anticipation of the projected substantial increase in global aviation. Soundscapes provide new analytical methods and a broader, more comprehensive appreciation of the aural environment, which may have a useful role in understanding noise-induced sleep distur…	2010	Apr-Jun	Noise Health	12	47	70-6		10.4103/1463-1741.63206	20472952	#94	Hume 2010		Reason for exclusion:Irrelevant
[Sleep and pain: a bi-directional relation?].	Pieh C; Popp R; Geisler P; Hajak G	OBJECTIVE: This review gives an overview about the consequences of sleep deprivation (SD) on pain perception and discusses the bi-directional relation between sleep and pain. METHODS: A MEDLINE research (16.7.2010) for the terms "sleep" AND "pain" AND ("sleep deprivation" OR "sleep loss" OR "sleep restriction" OR "sleep interruption") showed 177 hits. Only studies with control group or cross-over…	2011	May	Psychiatr Prax	38	4	166-70		10.1055/s-0030-1265949	21412701	#95	Pieh 2011		Reason for exclusion:Irrelevant
Sleep in hospitalized medical patients, part 1: factors affecting sleep.	Young JS; Bourgeois JA; Hilty DM; Hardin KA	BACKGROUND: Multiple factors lead to sleep disturbances in hospitalized medical patients. Inadequate sleep can lead to both psychological and physiological consequences. METHODS: A PubMed search was conducted using the terms: ("sleep deprivation," "sleep," or "insomnia") and ("hospitalized," "inpatient," "critical illness," or "acute illness") to review the published data on the topic of sleep in…	2008	Nov-Dec	J Hosp Med	3	6	473-82		10.1002/jhm.372	19084897	#96	Young 2008		Reason for exclusion:Irrelevant
The effect of poor sleep and occupational demands on driving safety in medical residents.	McManus B; Heaton K; Mrug S; Porterfield J; Shall M; Stavrinos D	OBJECTIVE: The Accreditation Council for Graduate Medical Examination recently revised and implemented duty hour standards that increased maximum duty hours for first-year medical residents and reduced the minimal amount of time off between duty periods for all medical residents. Little work has examined driving performance of medical residents at multiple periods surrounding duty, including in r…	2018		Traffic Inj Prev	19	sup2	S137-S140		10.1080/15389588.2018.1532202	30841813	#97	McManus 2018		Reason for exclusion:Irrelevant
Psychological Symptoms in Late Adolescence and Long-Term Risk of Suicide and Suicide Attempt.	Hogstedt C; Forsell Y; Hemmingsson T; Lundberg I; Lundin A	Mental disorders in the general population are associated with increased risk of suicidality, but less is known about the independent predictive ability of self-reported psychological symptoms. We followed 49,321 screened and interviewed Swedish conscripts through 36-year follow-up to test whether psychological symptoms predicted suicide and hospitalization for suicide attempts. There were 619 su…	2018	Jun	Suicide Life Threat Behav	48	3	315-327		10.1111/sltb.12362	28650105	#98	Hogstedt 2018		Reason for exclusion:Irrelevant
Approaches to measure sleep-wake disturbances in adolescents with cancer.	Erickson JM	Sleep-wake disturbances commonly occur in healthy adolescents. Although diminished sleep and sleepiness seem normal for healthy adolescents, adolescents with chronic illnesses face additional disruption in the quantity and quality of their sleep as a result of the disease process, ongoing treatment, and associated symptoms. Little is known about how sleep in adolescents is affected by cancer, can…	2009	Aug	J Pediatr Nurs	24	4	255-69		10.1016/j.pedn.2008.03.004	19632503	#99	Erickson 2009		Reason for exclusion:Irrelevant
Stress-related sleep vulnerability and maladaptive sleep beliefs predict insomnia at long-term follow-up.	Yang CM; Hung CY; Lee HC	INTRODUCTION: Vulnerability to stress-related sleep disturbances and maladaptive sleep beliefs has been proposed to be predisposing factors for insomnia. Yet previous studies addressing these factors have been cross-sectional in nature and could not be used to infer the time sequences of the association. The current study used a six-year follow-up to examine the predisposing roles of these two fa…	2014	Sep	J Clin Sleep Med	10	9	997-1001		10.5664/jcsm.4036	25142760	#100	Yang 2014		Reason for exclusion:Irrelevant
Joint association of sleep problems and psychosocial working conditions with registered long-term sickness absence. A Danish cohort study.	Madsen IE; Larsen AD; Thorsen SV; Pejtersen JH; Rugulies R; Sivertsen B	OBJECTIVES: Sleep problems and adverse psychosocial working conditions are associated with increased risk of long-term sickness absence. Because sleep problems affect role functioning they may also exacerbate any effects of psychosocial working conditions and vice versa. We examined whether sleep problems and psychosocial working conditions interact in their associations with long-term sickness a…	2016	Jul	Scand J Work Environ Health	42	4	299-308		10.5271/sjweh.3571	27224658	#101	Madsen 2016		Reason for exclusion:Irrelevant
Effect of music therapy on improving sleep quality in older adults: A systematic review and meta-analysis.	Chen CT; Tung HH; Fang CJ; Wang JL; Ko NY; Chang YJ; Chen YC	OBJECTIVES: Poor sleep quality is a common issue among older adults; it can lead to a poor quality of life and impairments in cognitive function and physical health. This study aimed to conduct a systematic review and meta-analysis of the effect of listening to music on sleep quality in older adults. DESIGN: Systematic review and meta-analyses. SETTING: Five databases, including Embase, Ovid Medl…	2021	Jul	J Am Geriatr Soc	69	7	1925-1932		10.1111/jgs.17149	33880759	#102	Chen 2021		Reason for exclusion:Irrelevant
Predictors of change over time in subjective daytime sleepiness among older adult recipients of long-term services and supports.	Petrovsky DV; Hirschman KB; Varrasse McPhillips M; Sefcik JS; Hanlon AL; Huang L; Brewster GS; Hodgson NA; Naylor MD	OBJECTIVES: Daytime sleepiness is associated with multiple negative outcomes in older adults receiving long-term services and supports (LTSS) including reduced cognitive performance, need for greater assistance with activities of daily living and decreased social engagement. The purpose of this study was to identify predictors of change in subjective daytime sleepiness among older adults during t…	2020	Jul	Int Psychogeriatr	32	7	849-861		10.1017/S1041610220000782	32524932	#103	Petrovsky 2020		Reason for exclusion:Irrelevant
The quality of acute intensive care and the incidence of critical events have an impact on health-related quality of life in survivors of the acute respiratory distress syndrome - a nationwide prospective multicenter observational study.	Bein T; Weber-Carstens S; Apfelbacher C; Brandstetter S; Blecha S; Dodoo-Schittko F; Brandl M; Quintel M; Kluge S; Putensen C; Bercker S; Ellger B; Kirschning T; Arndt C; Meybohm P; Zeman F; Karagiannidis C	Background: Initial treatment (ventilator settings, rescue therapy, supportive measures), and prevention of critical events improve survival in ARDS patients, but little data exists on its effect on health-related quality of life (HRQOL) and return to work (RtW) in survivors. We analyzed the association of the intensity of treatment at ARDS onset and the incidence of critical events on HRQOL and …	2020		Ger Med Sci	18		Doc01		10.3205/000277	32047416	#104	Bein 2020		Reason for exclusion:Irrelevant
Cognitive Functions Predict Trajectories of Sleepiness Over 10 Years: A Population-Based Study.	Cohen AD; Jia Y; Smagula S; Chang CH; Snitz B; Berman SB; Jacobsen E; Ganguli M	BACKGROUND: Excessive daytime sleepiness is associated with chronic disorders of aging and mortality. Because longitudinal data are limited on the development of sleep disturbances and cognitive changes in older adults, we investigated the demographic, clinical, and cognitive predictors of self-reported daytime sleepiness over a period of 10 years. METHODS: We jointly modeled latent trajectories …	2021	Feb	J Gerontol A Biol Sci Med Sci	76	3	520-527		10.1093/gerona/glaa120	32405646	#105	Cohen 2021		Reason for exclusion:Irrelevant
Childhood Trauma and Premenstrual Symptoms: The Role of Emotion Regulation.	Azoulay M; Reuveni I; Dan R; Goelman G; Segman R; Kalla C; Bonne O; Canetti L	BACKGROUND: Women with Premenstrual Dysphoric Disorder (PMDD) are more likely to have a history of childhood trauma, and may experience more severe premenstrual symptomatology. However, the pathway in which childhood trauma affects the prevalence and severity of premenstrual symptoms remains largely unclear. OBJECTIVE: To determine whether childhood trauma is associated with increased premenstrua…	2020	Oct	Child Abuse Negl	108		104637		10.1016/j.chiabu.2020.104637	32768748	#106	Azoulay 2020		Reason for exclusion:Irrelevant
Associations between problems with crying, sleeping and/or feeding in infancy and long-term behavioural outcomes in childhood: a meta-analysis.	Hemmi MH; Wolke D; Schneider S	BACKGROUND: Excessive crying, sleeping or feeding problems are found in approximately 20% of infants and may predict behavioural problems in childhood. METHODS: A quantitative meta-analysis of 22 longitudinal studies from 1987 to 2006 that statistically tested the association between infant regulatory problems and childhood internalising, externalising and attention-deficit/hyperactivity disorder…	2011	Jul	Arch Dis Child	96	7	622-9		10.1136/adc.2010.191312	21508059	#107	Hemmi 2011		Reason for exclusion:Irrelevant
Correlates and consequences of chronic insomnia.	Thase ME	Approximately one half of patients with insomnia have a primary psychiatric disorder such as a depression or anxiety. Insomnia is associated with increased risk of new or recurrent psychiatric disorders, increased daytime sleepiness with consequent cognitive impairment, poorer prognoses, reduced quality of life and high healthcare-related financial burden. Emerging data suggest that resolution of…	2005	Mar-Apr	Gen Hosp Psychiatry	27	2	100-12		10.1016/j.genhosppsych.2004.09.006	15763121	#108	Thase 2005		Reason for exclusion:Irrelevant
Management of insomnia in patients with chronic pain conditions.	Stiefel F; Stagno D	The management of insomnia in patients experiencing chronic pain requires careful evaluation, good diagnostic skills, familiarity with cognitive-behavioural interventions and a sound knowledge of pharmacological treatments. Sleep disorders are characterised by a circular interrelationship with chronic pain such that pain leads to sleep disorders and sleep disorders increase the perception of pain…	2004		CNS Drugs	18	5	285-96		10.2165/00023210-200418050-00002	15089114	#109	Stiefel 2004		Reason for exclusion:Irrelevant
Developing and trialling a school-based ovulatory-menstrual health literacy programme for adolescent girls: a quasi-experimental mixed-method protocol.	Roux F; Burns S; Chih HJ; Hendriks J	INTRODUCTION: A review of international and Australian school-based resources suggests that teaching of the ovulatory-menstrual (OM) cycle is predominantly couched in biology. A whole-person framework that integrates spiritual, intellectual, social and emotional dimensions with the physical changes of the OM cycle is needed to facilitate adolescent OM health literacy. This paper describes the pro…	2019	Mar	BMJ Open	9	3	e023582	ANZCTR/ACTRN12619000031167	10.1136/bmjopen-2018-023582	30898802	#110	Roux 2019		Reason for exclusion:Irrelevant
Loneliness trajectories.	van Dulmen MH; Goossens L	This special section brings together five studies using group-based modeling to capture developmental trajectories of loneliness from age 7 through age 20. Together, the findings from these studies provide further evidence that developmental trajectories of loneliness are likely not best understood at a continuum but reflect distinct subpopulations that differ both where they start out and how th…	2013	Dec	J Adolesc	36	6	1247-9		10.1016/j.adolescence.2013.08.001	23957958	#111	vanDulmen 2013		Reason for exclusion:Irrelevant
Obstructive sleep apnoea and schizophrenia--a research agenda.	Kalucy MJ; Grunstein R; Lambert T; Glozier N	Schizophrenia is associated with significantly increased physical morbidity and mortality particularly secondary to cardiometabolic disorders. In people with schizophrenia, rates of obesity and the metabolic syndrome are high compared to the general population. Whilst the weight gain secondary to antipsychotic medication is largely to blame, other factors include inactivity, poor diet and possibl…	2013	Oct	Sleep Med Rev	17	5	357-65		10.1016/j.smrv.2012.10.003	23528272	#112	Kalucy 2013		Reason for exclusion:Irrelevant
Prevalence and illness beliefs of sleep paralysis among Chinese psychiatric patients in China and the United States.	Yeung A; Xu Y; Chang DF	To investigate the prevalence and illness beliefs of sleep paralysis (SP) among Chinese patients in a psychiatric out-patient clinic, consecutive Chinese/Chinese-American patients who attended psychiatric out-patient clinics in Boston and Shanghai were asked about their lifetime prevalence, personal experience and perceptions regarding the causes, precipitating factors, consequences, and help-see…	2005	Mar	Transcult Psychiatry	42	1	135-45		10.1177/1363461505050725	15881273	#113	Yeung 2005		Reason for exclusion:Irrelevant
Changes in sleep timing and subjective sleep quality during the COVID-19 lockdown in Italy and Belgium: age, gender and working status as modulating factors.	Cellini N; Conte F; De Rosa O; Giganti F; Malloggi S; Reyt M; Guillemin C; Schmidt C; Muto V; Ficca G	Italy and Belgium have been among the first western countries to face the Coronavirus disease 2019 (COVID-19) emergency, imposing a total lockdown over the entire national territories. These limitations have proven effective in slowing down the spread of the infection. However, the benefits obtained in public health have come with huge costs in terms of social, economic, and psychological well-be…	2021	Jan	Sleep Med	77		112-119		10.1016/j.sleep.2020.11.027	33348298	#114	Cellini 2021		Reason for exclusion:Irrelevant
Role of acupuncture in the treatment of insomnia: a comprehensive review.	Kalavapalli R; Singareddy R	Insomnia is a common sleep disorder with devastating socioeconomic consequences. Even though there are pharmacological and behavioral treatments for insomnia, most of the patients are treated with medications. However, the long-term use of medications to treat insomnia is questioned and has potential side effects. More and more Americans are seeking complementary/alternative treatments for many c…	2007	Aug	Complement Ther Clin Pract	13	3	184-93		10.1016/j.ctcp.2007.01.001	17631261	#115	Kalavapalli 2007		Reason for exclusion:Irrelevant
Sleep waves and recovery from drug and alcohol dependence: Towards a rhythm analysis of sleep in residential treatment.	Meadows R; Nettleton S; Neale J	This paper reports on a study of sleep amongst men and women who are living in residential rehabilitation centres in the UK and who are receiving support for their recovery from addiction to alcohol and other forms of substance use. Conceptually and methodologically, the paper draws on the work of the French sociologist Lefebvre and, in particular, his rhythmanalysis. We argue that this approach …	2017	Jul	Soc Sci Med	184		124-133		10.1016/j.socscimed.2017.05.016	28525781	#116	Meadows 2017		Reason for exclusion:Irrelevant
Sleep disturbances in bereavement: A systematic review.	Lancel M; Stroebe M; Eisma MC	Severe, persistent and disabling grief occurs among a sizable minority experiencing bereavement, with diagnostic manuals newly including complicated grief (CG) disorders. Sleep disturbances/disorders have been established as worsening affective and stress-related conditions. However, the role of sleep difficulties in bereavement and CG has not received similar scientific attention. We therefore c…	2020	Oct	Sleep Med Rev	53		101331		10.1016/j.smrv.2020.101331	32505968	#117	Lancel 2020		Reason for exclusion:Irrelevant
Age and work environment characteristics in relation to sleep: Additive, interactive and curvilinear effects.	Parkes KR	Although additive combinations of age and work environment characteristics have been found to predict sleep impairment, possible age x work environment interactions have been largely disregarded. The present study examined linear and curvilinear interactions of age with work environment measures in relation to sleep quality and duration. Survey data were collected from offshore day-shift personne…	2016	May	Appl Ergon	54		41-50		10.1016/j.apergo.2015.11.009	26851463	#118	Parkes 2016		Reason for exclusion:Irrelevant
Mediators of cognitive-behavioral therapy for insomnia: a review of randomized controlled trials and secondary analysis studies.	Schwartz DR; Carney CE	The examination of treatment mechanisms in randomized controlled trials (RCTs) has considerable implications for research and clinical practice. Insomnia is a highly prevalent and distressing disorder, associated with many adverse outcomes. Although extensive work has focused on the cognitive-behavioral treatment of insomnia (CBT-I), few studies have directly examined the mechanisms of this inter…	2012	Nov	Clin Psychol Rev	32	7	664-75		10.1016/j.cpr.2012.06.006	22935473	#119	Schwartz 2012		Reason for exclusion:Irrelevant
Sleep following traumatic brain injury (TBI): experiences and influencing factors.	Mumbower R; Childs G; Vance DE; Dreer LE; Novack T; Heaton K	Objective: This study aimed to 1) describe and explore the experiences of sleep following a moderate or severe traumatic brain injury (TBI) in community-dwelling adults, 2) elicit factors that positively or negatively impact the sleep experience, and 3) understand sleep-related education provided to survivors.Design: Qualitative description.Methods: Face-to-face interviews with 16 individuals usi…	2019		Brain Inj	33	13-14	1624-1632		10.1080/02699052.2019.1658133	31462085	#120	Mumbower 2019		Reason for exclusion:Irrelevant
The impact of fatigue on patient safety.	Parshuram CS	Modern medicine is founded on a culture of diligent, fatigued physicians. Fatigue is not desirable; however, the task of managing fatigue in health care professionals is complex and an ideal solution has not been described. Solutions need to integrate the immediate need for continued high-quality patient care, education of trainees, and the limited supply of health and human resources. Exploratio…	2006	Dec	Pediatr Clin North Am	53	6	1135-53		10.1016/j.pcl.2006.09.009	17126687	#121	Parshuram 2006		Reason for exclusion:Irrelevant
Impact of CPAP on activity patterns and diet in patients with obstructive sleep apnea (OSA).	Batool-Anwar S; Goodwin JL; Drescher AA; Baldwin CM; Simon RD; Smith TW; Quan SF	STUDY OBJECTIVES: Patients with severe OSA consume greater amounts of cholesterol, protein, and fat as well as have greater caloric expenditure. However, it is not known whether their activity levels or diet change after treatment with CPAP. To investigate this issue, serial assessments of activity and dietary intake were performed in the Apnea Positive Pressure Long-term Efficacy Study (APPLES);…	2014	May	J Clin Sleep Med	10	5	465-72		10.5664/jcsm.3686	24910546	#122	Batool-Anwar 2014		Reason for exclusion:Irrelevant
Sleep, immunity, and circadian clocks: a mechanistic model.	Bollinger T; Bollinger A; Oster H; Solbach W	The lack of sufficient amounts of sleep is a hallmark of modern living, and it is commonly perceived that in the long run this makes us sick. An increasing amount of scientific data indicate that sleep deprivation has detrimental effects on immune function. Conversely, immune responses feedback on sleep phase and architecture. Several studies have investigated the impact of short-term sleep depri…	2010		Gerontology	56	6	574-80		10.1159/000281827	20130392	#123	Bollinger 2010		Reason for exclusion:Irrelevant
A brief period of sleep deprivation negatively impacts the acquisition, consolidation, and retrieval of object-location memories.	Heckman PRA; Roig Kuhn F; Meerlo P; Havekes R	Memory is a cognitive concept and refers to the storage of information over a longer time period. It exists of a series of complementary processes; acquisition, consolidation, and retrieval. Each of these processes has its own partly unique neurobiological signature. Sleep deprivation is known to impair hippocampus-dependent long-term memories. Many studies have used extended periods of wakefulne…	2020	Nov	Neurobiol Learn Mem	175		107326		10.1016/j.nlm.2020.107326	33059032	#124	HeckmanPRA 2020		Reason for exclusion:Irrelevant
Sleep Pattern and Predictors of Sleep Disturbance Among Family Caregivers of Terminal Ill Patients With Cancer in Taiwan: A Longitudinal Study.	Lee KC; Hsieh YL; Lin PC; Lin YP	BACKGROUND: Sleep disturbance commonly has a negative impact on the well-being of family caregivers (FCs) of terminally ill patients with cancer. The effect of sleep disturbance on FCs has not been explored through long-term follow-up studies in Taiwan. OBJECTIVE: The purposes of this study were to (1) identify the trajectory of sleep quality of FCs of terminally ill patients with cancer in Taiwa…	2018	Aug	Am J Hosp Palliat Care	35	8	1109-1117		10.1177/1049909118755453	29390869	#125	Lee 2018		Reason for exclusion:Irrelevant
The impact of neuropathic pain and other comorbidities on the quality of life in patients with diabetes.	Dermanovic Dobrota V; Hrabac P; Skegro D; Smiljanic R; Dobrota S; Prkacin I; Brkljacic N; Peros K; Tomic M; Lukinovic-Skudar V; Basic Kes V	BACKGROUND: Diabetic polyneuropathy (DPN) is one of the most common complications of diabetes and can exist with or without neuropathic pain. We were interested in how neuropathic pain impairs the quality of life in diabetic patients and what is the role of comorbidities in this condition. METHODS: The study included 80 patients with painful DPN (group "P") and 80 patients with DPN, but without n…	2014	Dec	Health Qual Life Outcomes	12		171		10.1186/s12955-014-0171-7	25468384	#126	DermanovicDobrota 2014		Reason for exclusion:Irrelevant
On treatment but still sleepy: cause and management of residual sleepiness in obstructive sleep apnea.	Launois SH; Tamisier R; L√©vy P; P√©pin JL	PURPOSE OF REVIEW: Although continuous positive airway pressure (CPAP) treatment effectively reduces sleepiness in obstructive sleep apnea (OSA) patients, some patients remain sleepy in spite of proper treatment. After exclusion or treatment of known causes of sleepiness, residual sleepiness may be diagnosed. Recent changes in approval for currently available wakefulness stimulants in Europe, dev…	2013	Nov	Curr Opin Pulm Med	19	6	601-8		10.1097/MCP.0b013e328365ab4a	24060983	#127	Launois 2013		Reason for exclusion:Irrelevant
REM deprivation but not sleep fragmentation produces a sex-specific impairment in extinction.	Hunter AS	REM sleep is essential for learning and memory processes, particularly emotional learning. Manipulations of REM sleep impair learning and memory and sleep architecture is often altered following a learning experience; for example, short term REM deprivation immediately after fear conditioning results in impaired extinction. In light of research demonstrating sex-dependent differences in fear cond…	2018	Nov	Physiol Behav	196		84-94		10.1016/j.physbeh.2018.08.008	30144468	#128	Hunter 2018		Reason for exclusion:Irrelevant
Premenstrual syndrome prevalence and fluctuation over time: results from a French population-based survey.	Potter J; Bouyer J; Trussell J; Moreau C	OBJECTIVES: To explore the experience of reproductive-age women in the French population with premenstrual syndrome (PMS) by estimating perceived symptom prevalence, identifying risk factors, and quantifying the burden of symptoms. This study also assesses the stability of the PMS diagnosis over a 1-year period of follow-up. METHODS: The prevalence of reported PMS was estimated from a population-…	2009	Jan-Feb	J Womens Health (Larchmt)	18	1	31-9		10.1089/jwh.2008.0932	19105683	#129	Potter 2009		Reason for exclusion:Irrelevant
Cognitive and neural hippocampal effects of long-term moderate recurrent hypoglycemia.	McNay EC; Williamson A; McCrimmon RJ; Sherwin RS	Recurrent hypoglycemia is the most feared complication of intensive insulin therapy for type 1 diabetes. Study of the cognitive impact of recurrent hypoglycemia in humans has been hampered by difficulty in controlling for prior glycemic history and diabetes status; there have been no prospective studies. We used a rat model of recurrent hypoglycemia with hypoglycemia for 3 h, once weekly, from 1 …	2006	Apr	Diabetes	55	4	1088-95		10.2337/diabetes.55.04.06.db05-1314	16567533	#130	McNay 2006		Reason for exclusion:Irrelevant
Insomnia Moderates the Relationship Between Amyloid-Œ≤ and Cognitive Decline in Late-Life Adults without Dementia.	Xu W; Tan CC; Zou JJ; Cao XP; Tan L	BACKGROUND: It is suggested that not all individuals with elevated AŒ≤ will develop dementia or cognitive impairment. Environment or lifestyle might modulate the association of amyloid pathology with cognition. Insomnia is a risk factor of cognitive disorders including Alzheimer's disease. OBJECTIVE: To investigate if insomnia moderated the relationship between amyloid-Œ≤ (AŒ≤) and longitudinal c…	2021		J Alzheimers Dis	81	4	1701-1710		10.3233/JAD-201582	33967043	#131	Xu 2021		Reason for exclusion:Irrelevant
Insomnia Symptoms Among Female Veterans: Prevalence, Risk Factors, and the Impact on Psychosocial Functioning and Health Care Utilization.	Babson KA; Wong AC; Morabito D; Kimerling R	STUDY OBJECTIVES: To examine the prevalence of self-reported insomnia symptoms, identify subgroups of female veterans with clinically significant insomnia symptoms, and examine the effect on psychosocial functioning and health care utilization. METHODS: Cross-sectional analysis of insomnia symptoms and associated characteristics among a stratified random sample of female veterans using Department…	2018	Jun	J Clin Sleep Med	14	6	931-939		10.5664/jcsm.7154	29852900	#132	Babson 2018		Reason for exclusion:Irrelevant
Mothers' postpartum sleep disturbance is associated with the ability to sustain sensitivity toward infants.	King LS; Rangel E; Simpson N; Tikotzky L; Manber R	BACKGROUND/OBJECTIVE: Infancy is a period of rapid development when the quality of caregiving behavior may be particularly consequential for children's long-term functioning. During this critical period for caregiving behavior, parents experience changes in their sleep that may affect their ability to provide sensitive care. The current study investigated the association of mothers' sleep disturb…	2020	Jan	Sleep Med	65		74-83	ClinicalTrials.gov/NCT01846585	10.1016/j.sleep.2019.07.017	31734620	#133	King 2020		Reason for exclusion:Irrelevant
Chronic sleep restriction greatly magnifies performance decrements immediately after awakening.	McHill AW; Hull JT; Cohen DA; Wang W; Czeisler CA; Klerman EB	STUDY OBJECTIVES: Sleep inertia, subjectively experienced as grogginess felt upon awakening, causes cognitive performance impairments that can require up to 1.5 hr to dissipate. It is unknown, however, how chronic sleep restriction (CSR) influences the magnitude and duration of sleep inertia-related performance deficits. METHODS: Twenty-six healthy participants were enrolled in one of two in-labo…	2019	May	Sleep	42	5		ClinicalTrials.gov/NCT01581125	10.1093/sleep/zsz032	30722039	#134	McHill 2019		Reason for exclusion:Irrelevant
Nicotinamide mononucleotide administration after sever hypoglycemia improves neuronal survival and cognitive function in rats.	Wang X; Hu X; Zhang L; Xu X; Sakurai T	Hypoglycemia-induced brain injury is a potential complication of insulin therapy in diabetic patients. Severe hypoglycemia triggers a cascade of events in vulnerable neurons that may lead to neuronal death and cognitive impairment even after glucose normalization. Oxidative stress and the activation of poly (ADP-ribose) polymerase-1 (PARP-1) are key events in this cascade. The production of react…	2020	Jul	Brain Res Bull	160		98-106		10.1016/j.brainresbull.2020.04.022	32380185	#135	Wang 2020		Reason for exclusion:Irrelevant
Prevalence and predictors of premenstrual syndrome and premenstrual dysphoric disorder in a population-based sample.	Tschudin S; Bertea PC; Zemp E	The study aimed at assessing the prevalence of premenstrual symptoms and of premenstrual syndrome (PMS) and premenstrual dysphoric disorder (PMDD) in a population-based sample of women of the entire reproductive age range, as well as to analyse predictors of PMS and PMDD in terms of socio-demographic, health status and health behavioural factors. A set of questions on PMS-based on the premenstrua…	2010	Dec	Arch Womens Ment Health	13	6	485-94		10.1007/s00737-010-0165-3	20449618	#136	Tschudin 2010		Reason for exclusion:Irrelevant
Sleep and food intake: A multisystem review of mechanisms in children and adults.	Lundahl A; Nelson TD	The foods we eat have substantial impact on our health, and excessive food intake is associated with numerous long-term health conditions. It is therefore essential to understand the factors influencing this crucial health behavior. Research has identified sleep problems as one such factor; however, little research has examined how sleep problems impact food intake. Using a multisystemic perspect…	2015	Jun	J Health Psychol	20	6	794-805		10.1177/1359105315573427	26032796	#137	Lundahl 2015		Reason for exclusion:Irrelevant
Associations between sleep hygiene and insomnia severity in college students: cross-sectional and prospective analyses.	Gellis LA; Park A; Stotsky MT; Taylor DJ	Although a small number of studies characterized cross-sectional associations between sleep hygiene and insomnia severity, no prior study has examined their relationships prospectively. Further, the relationship between sleep hygiene and insomnia severity among college students has rarely been examined. This study examined the prevalence of diverse sleep hygiene behaviors and their associations w…	2014	Nov	Behav Ther	45	6	806-16		10.1016/j.beth.2014.05.002	25311289	#138	Gellis 2014		Reason for exclusion:Irrelevant
Sleep studies in children on long-term non-invasive respiratory support.	Widger JA; Davey MJ; Nixon GM	PURPOSE: The aim of this study was to assess the impact of changes in respiratory support (RS) settings recommended after a titration polysomnography (PSG), in terms of daytime symptoms and quality of life. METHODS: A retrospective chart review of all RS (CPAP and bi-level ventilation) titration studies was carried out at our tertiary paediatric sleep laboratory in the past 5 years. All patients …	2014	Dec	Sleep Breath	18	4	885-9		10.1007/s11325-014-0960-6	24563331	#139	Widger 2014		Reason for exclusion:Irrelevant
Health behavior and adherence to treatment for sleep breathing disorder in the patient with heart failure.	Garner SL; Traverse RD	BACKGROUND: Heart failure can be complicated by a variety of comorbidities including sleep breathing disorder (SBD). Treatment for SBD in the heart failure patient can improve quality of life and decrease mortality. Few studies have sought to examine the reasons why patients with heart failure who screen positive for SBD do not follow through with diagnostic testing and recommendations for eviden…	2013		J Community Health Nurs	30	3	119-28		10.1080/07370016.2013.806697	23879578	#140	Garner 2013		Reason for exclusion:Irrelevant
Unhealthy lifestyle and sleep problems as risk factors for increased direct employers' cost of short-term sickness absence.	Kanerva N; Pietil√§inen O; Lallukka T; Rahkonen O; Lahti J	Objectives Unhealthy lifestyle (eg, smoking) as well as sleep problems are associated with increased risk of sickness absence, but the financial impact of these associations beyond risk ratios is not well known. We aimed to estimate the additive contribution of lifestyle and sleep problems (risk factors) to direct costs of short-term (<15 days) sickness absence. Methods The Helsinki Health Study …	2018	Mar	Scand J Work Environ Health	44	2	192-201		10.5271/sjweh.3695	29199348	#141	Kanerva 2018		Reason for exclusion:Irrelevant
Short-term and long-term influences of family arguments and gender difference on developing psychological well-being in Taiwanese adolescents.	Lin FG; Chou YC; Wu CH; Lin JD	Adolescent mental health is crucial for social competence and accomplishment in later life. The World Health Organization (WHO) estimates that approximately 20% of adolescents suffer from psychological symptoms. However, improving family risk and school environments can largely promote adolescent mental health. A longitudinal survey was conducted to investigate adolescent psychological well-being…	2014	Nov	Res Dev Disabil	35	11	2735-43		10.1016/j.ridd.2014.07.018	25077832	#142	Lin 2014		Reason for exclusion:Irrelevant
Impact of wind turbine sound on annoyance, self-reported sleep disturbance and psychological distress.	Bakker RH; Pedersen E; van den Berg GP; Stewart RE; Lok W; Bouma J	PURPOSE OF THE RESEARCH: The present government in the Netherlands intends to realize a substantial growth of wind energy before 2020, both onshore and offshore. Wind turbines, when positioned in the neighborhood of residents may cause visual annoyance and noise annoyance. Studies on other environmental sound sources, such as railway, road traffic, industry and aircraft noise show that (long-term…	2012	May	Sci Total Environ	425		42-51		10.1016/j.scitotenv.2012.03.005	22481052	#143	Bakker 2012		Reason for exclusion:Irrelevant
Sleep disturbance, inflammation and depression risk in cancer survivors.	Irwin MR; Olmstead RE; Ganz PA; Haque R	Over two-thirds of the 11.4 million cancer survivors in the United States can expect long-term survival, with many others living with cancer as a chronic disease controlled by ongoing therapy. However, behavioral co-morbidities often arise during treatment and persist long-term to complicate survival and reduce quality of life. In this review, the inter-relationships between cancer, depression, a…	2013	Mar	Brain Behav Immun	30 Suppl	Suppl	S58-67		10.1016/j.bbi.2012.05.002	22634367	#144	Irwin 2013		Reason for exclusion:Irrelevant
Bidirectional Relationship of Sleep with Emotional and Behavioral Difficulties: A Five-year Follow-up of Finnish Adolescents.	Kortesoja L; Vainikainen MP; Hotulainen R; Rimpel√§ A; Dobewall H; Lindfors P; Karvonen S; Merikanto I	The long-term effects of sleep on adolescent psychosocial well-being are mostly unknown, although insufficient sleep has been associated with emotional and behavioral difficulties in cross-sectional studies. With a five-year follow-up of Finnish adolescents (Time 1: n‚Äâ=‚Äâ8834; Mean age‚Äâ=‚Äâ13 years, 51.1% female, Time 2: n‚Äâ=‚Äâ5315, Mean age‚Äâ=‚Äâ15 years, 51.6% female, Time 3: n‚Äâ=‚Äâ37…	2020	Jun	J Youth Adolesc	49	6	1277-1291		10.1007/s10964-020-01203-3	32086723	#145	Kortesoja 2020		Reason for exclusion:Irrelevant
Divergent concurrent and lagged effects of the reciprocal relation between work-nonwork interactions and sleep disturbance.	Germeys L; Leineweber C	STUDY OBJECTIVES: Work-nonwork interactions and sleep disturbances are found to be important predictors of well-being and job performance outcomes. However, little is known about the mutual interrelations of the interactions between life domains and disturbed sleep over short and long periods of time. METHODS: In total, 4079 representative individuals of the Swedish working population completed t…	2019	Mar	Sleep	42	3			10.1093/sleep/zsy255	30561741	#146	Germeys 2019		Reason for exclusion:Irrelevant
IMPACT OF INTERNET GAMBLING ON MENTAL AND PSYCHOLOGICAL HEALTH OF CHILDREN OF VARIOUS AGES.	Khundadze M; Geladze N; Kapanadze N	The aim of the study was to assess the impact of internet gambling on children's mental and physical health and find correlation between the age, duration of internet use and type of comorbidity associated with internet gambling. The study assessed 50 patients with internet gambling (35 boys, 15 girls) from 2013-2016 y. The age range was 3-15 years. 15 patients were from 3-7 y of age, 20 patients…	2017	Mar	Georgian Med News		264	50-53			28480849	#147	Khundadze 2017		Reason for exclusion:Irrelevant
Sleep disturbances, posttraumatic stress, and psychological distress among survivors of the 2013 Super Typhoon Haiyan.	Labarda CE; Chan CS	Sleep disturbances and their relation with posttraumatic stress and general psychological distress were examined after the 2013 Super Typhoon Haiyan. Sleep disturbances were hypothesized to be associated with posttraumatic stress and general psychological distress in two samples of survivors across two time points (N‚ÄØ=‚ÄØ361) in the Philippines. Sample 1 (n‚ÄØ=‚ÄØ223) and Sample 2 (n‚ÄØ=‚ÄØ138)…	2018	Aug	Psychiatry Res	266		284-290		10.1016/j.psychres.2018.03.019	29609982	#148	Labarda 2018		Reason for exclusion:Irrelevant
Sleep determines quality of life in autistic adults: A longitudinal study.	Deserno MK; Borsboom D; Begeer S; Agelink van Rentergem JA; Mataw K; Geurts HM	Many individuals with autism report generally low quality of life (QoL). Identifying predictors for pathways underlying this outcome is an urgent priority. We aim to examine multivariate patterns that predict later subjective and objective QoL in autistic individuals. Autistic characteristics, comorbid complaints, aspects of daily functioning, and demographics were assessed online in a 2-year lon…	2019	May	Autism Res	12	5	794-801		10.1002/aur.2103	30969026	#149	Deserno 2019		Reason for exclusion:Irrelevant
Banking sleep: realization of benefits during subsequent sleep restriction and recovery.	Rupp TL; Wesensten NJ; Bliese PD; Balkin TJ	OBJECTIVE: Determine whether sleep extension (a) improves alertness and performance during subsequent sleep restriction and (b) impacts the rate at which alertness and performance are restored by post-restriction recovery sleep. DESIGN: Participants were randomly assigned to an Extended (10 h time in bed [TIB]) or Habitual TIB [mean (SD) hours = 7.09 (0.7)] sleep group for one week, followed by 1…	2009	Mar	Sleep	32	3	311-21		10.1093/sleep/32.3.311	19294951	#150	Rupp 2009		Reason for exclusion:Irrelevant
The role of infant sleep in intergenerational transmission of trauma.	Hairston IS; Waxler E; Seng JS; Fezzey AG; Rosenblum KL; Muzik M	INTRODUCTION: Children of parents who experienced trauma often present emotional and behavioral problems, a phenomenon named inter-generational transmission of trauma (IGTT). Combined with antenatal factors, parenting and the home environment contribute to the development and maintenance of sleep problems in children. In turn, infant sleep difficulty predicts behavioral and emotional problems lat…	2011	Oct	Sleep	34	10	1373-83		10.5665/SLEEP.1282	21966069	#151	Hairston 2011		Reason for exclusion:Irrelevant
Factors that influence CPAP adherence: an overview.	Shapiro GK; Shapiro CM	BACKGROUND: Continuous positive airway pressure (CPAP) is an effective treatment for obstructive sleep apnea syndrome (OSAS). Consistent adherence to CPAP improves the patient's longevity and quality of life as well as public safety. However, nonadherence is a significant contributor to the growing burden of untreated OSAS, and is associated with negative consequences for the patient, public safe…	2010	Dec	Sleep Breath	14	4	323-35		10.1007/s11325-010-0391-y	20661654	#152	Shapiro 2010		Reason for exclusion:Irrelevant
Sleep quality subtypes predict health-related quality of life in children.	Magee CA; Robinson L; Keane C	OBJECTIVE: This paper aimed to investigate whether distinct sleep quality subtypes predicted health-related quality of life in a nonclinical sample of children. METHODS: This paper utilized data from two waves of the Longitudinal Study of Australian Children, a cohort study that follows a representative population of children in Australia. This paper examined data from Waves 4 and 5 of the LSAC (…	2017	Jul	Sleep Med	35		67-73		10.1016/j.sleep.2017.04.007	28619184	#153	Magee 2017		Reason for exclusion:Irrelevant
Sleep in children with epilepsy: the role of maternal knowledge of childhood sleep.	Tsai SY; Lee WT; Lee CC; Jeng SF; Weng WC	STUDY OBJECTIVES: To examine maternal knowledge of childhood sleep and its relation to sleep quantity, quality, and variability in a clinic sample of mothers of toddlers and preschool-age children with epilepsy. METHODS: A total of 112 epileptic children wore a wrist actigraphy to objectively assess daily sleep duration and its variability across 7 days. Mothers completed the Parents' Sleep Knowl…	2018	Nov	Sleep	41	11		ClinicalTrials.gov/NCT02514291	10.1093/sleep/zsy157	30137598	#154	Tsai 2018		Reason for exclusion:Irrelevant
Household chaos and family sleep during infants' first year.	Whitesell CJ; Crosby B; Anders TF; Teti DM	Household chaos has been linked with dysregulated family and individual processes. The present study investigated linkages between household chaos and infant and parent sleep, a self-regulated process impacted by individual, social, and environmental factors. Studies of relations between household chaos and child sleep have focused on older children and teenagers, with little attention given to i…	2018	Aug	J Fam Psychol	32	5	622-631		10.1037/fam0000422	29781634	#155	Whitesell 2018		Reason for exclusion:Irrelevant
Is Personality Associated with Secondhand Harm from Drinking?	Davis MacNevin P; Thompson K; Teehan M; Stuart H; Stewart S	BACKGROUND: Prior research suggests more than 70% of undergraduates have experienced harm from other students' drinking. This study built on the literature by, first, investigating whether secondhand harm cluster into latent factors that reflect distinct but related types of harm. Second, given the paucity of research examining factors that increase students' vulnerability to secondhand harm, we …	2017	Sep	Alcohol Clin Exp Res	41	9	1612-1621		10.1111/acer.13440	28741291	#156	DavisMacNevin 2017		Reason for exclusion:Irrelevant
Short-term memory impairment in vestibular patients can arise independently of psychiatric impairment, fatigue, and sleeplessness.	Smith L; Wilkinson D; Bodani M; Bicknell R; Surenthiran SS	Vestibular dysfunction is associated with visual short-term memory impairment; however, it remains unclear if this impairment arises as a direct result of the vestibular dysfunction or is a consequence of comorbid changes in mood, affect, fatigue, and/or sleep. To this end, we assessed the concurrence and interdependence of these comorbidities in 101 individuals recruited from a tertiary balance …	2019	Sep	J Neuropsychol	13	3	417-431		10.1111/jnp.12157	29673069	#157	Smith 2019		Reason for exclusion:Irrelevant
Impact of flash glucose monitoring on glycaemic control and quality of life in patients with type 1 diabetes: A 18-month follow-up in real life.	Rouhard S; Buysschaert M; Alexopoulou O; Preumont V	We conducted a prospective observational study to evaluate the medium-term impact of the flash glucose monitoring system (FGM) in a type 1 diabetic population. We included 248 patients, switched from conventional blood glucose monitoring (BGM) to FGM. We evaluated glycaemic control at 2-4 (T1) and 5-11 (T2) months after initiation and at the last available visit (T3, 18¬†¬±¬†4 months). We asked p…	2020	Mar-Apr	Diabetes Metab Syndr	14	2	65-69		10.1016/j.dsx.2019.12.007	31991294	#158	Rouhard 2020		Reason for exclusion:Irrelevant
Rare disorders of penile erection.	Burnett AL	This literature review presents two unusual and mystifying disorders of penile erection: painful nocturnal erections, alternatively termed sleep-related painful erections, and idiopathic stuttering priapism, a variant of recurrent ischemic priapism in which no cause is discernible. The disorders are closely related although they are distinct clinically and pathologically. The main subject areas o…	2020	Jan	Fertil Steril	113	1	2025-12-06		10.1016/j.fertnstert.2019.11.013	32033724	#159	Burnett 2020		Reason for exclusion:Irrelevant
REM dream activity of insomnia sufferers: a systematic comparison with good sleepers.	P√©russe AD; De Koninck J; Pedneault-Drolet M; Ellis JG; Bastien CH	BACKGROUND AND OBJECTIVE: The dream activity of patients with primary insomnia (PI) has rarely been studied, especially using in-laboratory dream collection, although dreams could be linked to their state of hyperarousal and their negative waking experiences. The objective of the study was to compare patients with PI and good sleeper controls (GSCs) in terms of dream recall frequency and dream co…	2016	Apr	Sleep Med	20		147-54		10.1016/j.sleep.2015.08.007	26459673	#160	P√©russe 2016		Reason for exclusion:Irrelevant
Self-reported hypoglycaemia in insulin-treated patients with diabetes mellitus: results from the Singapore cohort of the International Operations Hypoglycaemia Assessment Tool study.	Tan NC; Goh SY; Khoo EY; Dalan R; Koong A; Khoo CM; Tan TS; Jain AB; Gadekar AV; Bee YM	INTRODUCTION: Hypoglycaemia constitutes a significant barrier to achieving glycaemic control with insulin in both Type 1 (T1DM) and Type 2 diabetes mellitus (T2DM). The International Operations Hypoglycaemia Assessment Tool (IO HAT) study was designed to determine the incidence of hypoglycaemia in insulin-treated patients with T1DM and T2DM. METHODS: The IO HAT study retrospectively and prospecti…	2020	Mar	Singapore Med J	61	3	129-136		10.11622/smedj.2019081	32488272	#161	Tan 2020		Reason for exclusion:Irrelevant
Relationships between sleep and internalizing problems in early adolescence: Results from Canadian National Longitudinal Survey of Children and Youth.	Nunes S; Campbell MK; Klar N; Reid GJ; Stranges S	BACKGROUND: Both inadequate sleep and internalizing problems, such as symptoms of anxiety and depression, are prevalent among adolescents with sparse epidemiological literature outlining sex-specific relationships at this critical age. OBJECTIVE: To examine cross-sectional and prospective relationships between self-reported sleep problems, indicated by sleep duration, difficulties getting to slee…	2020	Dec	J Psychosom Res	139		110279		10.1016/j.jpsychores.2020.110279	33069053	#162	Nunes 2020		Reason for exclusion:Irrelevant
A meta-analysis of the impact of short-term sleep deprivation on cognitive variables.	Lim J; Dinges DF	A substantial amount of research has been conducted in an effort to understand the impact of short-term (<48 hr) total sleep deprivation (SD) on outcomes in various cognitive domains. Despite this wealth of information, there has been disagreement on how these data should be interpreted, arising in part because the relative magnitude of effect sizes in these domains is not known. To address this …	2010	May	Psychol Bull	136	3	375-89		10.1037/a0018883	20438143	#163	Lim 2010		Reason for exclusion:Irrelevant
Experiences of wake and light therapy in patients with depression: A qualitative study.	Kragh M; M√∏ller DN; Wihlborg CS; Martiny K; Larsen ER; Videbech P; Lindhardt T	Wake therapy can reduce depressive symptoms within days, and response rates are high. To sustain the effect, it is often combined with light therapy. Few studies have focussed on factors related to patients' adherence to the regime, and none has used qualitative methods to examine their experience of these combined interventions. Therefore, the aim of the present study was to illuminate patients'…	2017	Apr	Int J Ment Health Nurs	26	2	170-180		10.1111/inm.12264	27804203	#164	Kragh 2017		Reason for exclusion:Irrelevant
Problems associated with short sleep: bridging the gap between laboratory and epidemiological studies.	Grandner MA; Patel NP; Gehrman PR; Perlis ML; Pack AI	Existing data from laboratory studies suggest a number of negative consequences of acute reductions in sleep time. Also, epidemiological data suggest links between shorter self-reported sleep duration and negative health outcomes. These bodies of work are growing, revealing several key points of convergence and opportunities for future exploration. In addition, they begin to highlight possible pr…	2010	Aug	Sleep Med Rev	14	4	239-47		10.1016/j.smrv.2009.08.001	19896872	#165	Grandner 2010		Reason for exclusion:Irrelevant
Google Trends reveals increases in internet searches for insomnia during the 2019 coronavirus disease (COVID-19) global pandemic.	Zitting KM; Lammers-van der Holst HM; Yuan RK; Wang W; Quan SF; Duffy JF	STUDY OBJECTIVES: The 2019 coronavirus disease (COVID-19) has become a global health and economic crisis. Recent evidence from small samples suggest that it has increased mood and sleep disturbances, including insomnia, around the world. This study aimed to estimate the effect of COVID-19 on insomnia levels worldwide and in the United States during the acute phase of the pandemic. METHODS: We ana…	2021	Feb	J Clin Sleep Med	17	2	177-184		10.5664/jcsm.8810	32975191	#166	Zitting 2021		Reason for exclusion:Irrelevant
Sleep disturbances predict later trauma-related distress: cross-panel investigation amidst violent turmoil.	Gerhart JI; Hall BJ; Russ EU; Canetti D; Hobfoll SE	OBJECTIVE: Sleep disturbances, including trouble falling and remaining asleep and recurrent nightmares, are symptoms of posttraumatic stress. A growing body of literature indicates that sleep disturbance may also convey vulnerability for the continuation of other symptoms of posttraumatic stress, including fear, anxiety, and heightened arousal. However, longitudinal research, which could help und…	2014	Apr	Health Psychol	33	4	365-72		10.1037/a0032572	23668851	#167	Gerhart 2014		Reason for exclusion:Irrelevant
Sleep problems and their relation to cognitive factors, anxiety, and depressive symptoms in children and adolescents.	Alfano CA; Zakem AH; Costa NM; Taylor LK; Weems CF	BACKGROUND: Existing research indicates sleep problems to be prevalent in youth with internalizing disorders. However, childhood sleep problems are common in the general population and few data are available examining unique relationships between sleep, specific types of anxiety and depressive symptoms among non-clinical samples of children and adolescents. METHODS: The presence of sleep problems…	2009		Depress Anxiety	26	6	503-12		10.1002/da.20443	19067319	#168	Alfano 2009		Reason for exclusion:Irrelevant
When Low Blood Sugars Cause High Anxiety: Fear of Hypoglycemia Among Parents of Youth With Type 1 Diabetes Mellitus.	Abitbol L; Palmert MR	OBJECTIVES: Hypoglycemia is the most common acute complication of type 1 diabetes (T1D), and the potential short- and long-term sequelae can cause children and parents to develop significant fear of hypoglycemia (FOH). FOH and associated anxiety can be disruptive to activities of daily living and lead to reduced quality of life. We sought to determine the extent of FOH among parents of children w…	2021	Jul	Can J Diabetes	45	5	403-410.e2		10.1016/j.jcjd.2020.08.098	33046404	#169	Abitbol 2021		Reason for exclusion:Irrelevant
Auditory processing, co-morbidities, and parental report of sleep disturbance in children with auditory processing disorder (APD).	Ahmmed AU	OBJECTIVES: To evaluate the prevalence of sleep disturbance and its relationship with auditory processing (AP) and co-morbidities in children diagnosed with auditory processing disorder (APD). METHODS: Data from 109 children (Males¬†=¬†59, Females¬†=¬†50) with mean non-verbal intelligence quotient (NVIQ) of 89.44 (SD:18.16), aged between 6 and 16 years (mean: 10 years 7 months; SD: 2 years 9 mont…	2020	Aug	Int J Pediatr Otorhinolaryngol	135		110117		10.1016/j.ijporl.2020.110117	32460044	#170	Ahmmed 2020		Reason for exclusion:Irrelevant
Sleep problems and dissociation in preschool victims of sexual abuse.	H√©bert M; Langevin R; Guidi E; Bernard-Bonnin AC; Allard-Dansereau C	OBJECTIVE: Child sexual abuse (CSA) is associated with a host of deleterious impacts, yet little is known about the short-term correlates in children. This study aimed to investigate the association between dissociation and sleep problems in a sample of preschool-age sexual abuse victims while controlling for potentially confounding variables, including gender, age, polytrauma, CSA characteristic…	2017	Jul-Sep	J Trauma Dissociation	18	4	507-521		10.1080/15299732.2016.1240739	27681156	#171	H√©bert 2017		Reason for exclusion:Irrelevant
Changes in the sleep-wake rhythm, sleep quality, mood, and quality of life of patients receiving treatment for lung cancer: A longitudinal study.	Chang WP; Lin CC	Studies on the diurnal sleep-wake rhythm of patients with lung cancer have mostly examined patients cross-sectionally, whereas the effects of lung cancer treatment over time have rarely been considered. Through long-term longitudinal tracking of patients with lung cancer, this study examined changes in their sleep-wake rhythm, sleep quality, anxiety, depressive symptoms, fatigue and quality of li…	2017		Chronobiol Int	34	4	451-461		10.1080/07420528.2017.1293678	28282238	#172	Chang 2017		Reason for exclusion:Irrelevant
A prospective study of severe hypoglycemia and long-term spatial memory in children with type 1 diabetes.	Hershey T; Lillie R; Sadler M; White NH	In a previous retrospective study, severe hypoglycemia (SH) was associated with decreased long-term spatial memory in children with type 1 diabetes mellitus (T1DM). In this study, we tested the hypothesis that prospectively ascertained SH would also be associated with decreased spatial long-term memory over time. Children with T1DM (n = 42) and sibling controls (n = 25) performed a spatial delaye…	2004	Jun	Pediatr Diabetes	5	2	63-71		10.1111/j.1399-543X.2004.00045.x	15189491	#173	Hershey 2004		Reason for exclusion:Irrelevant
Nightmare disorder, dream anxiety, and subjective sleep quality in patients with borderline personality disorder.	Semiz UB; Basoglu C; Ebrinc S; Cetin M	AIMS: The aims of the present study were to examine the rate of nightmare disorder (ND) and to determine the levels of dream anxiety and subjective sleep quality in patients with borderline personality disorder (BPD). Another aim was to determine whether dream anxiety was associated with childhood trauma, dissociative experiences, and subjective sleep disturbance in BPD patients. Finally, the hyp…	2008	Feb	Psychiatry Clin Neurosci	62	1	48-55		10.1111/j.1440-1819.2007.01789.x	18289141	#174	Semiz 2008		Reason for exclusion:Irrelevant
Multiple self-reported sleep measures are differentially associated with cognitive performance in community-dwelling nondemented elderly.	Bernstein JPK; Calamia M; Keller JN	OBJECTIVE: To examine associations between daytime and insomnia-related sleep problems with different domains of cognitive functioning and determine whether subclinical depressive symptoms and age moderate these associations. METHOD: A total of 903 cognitively healthy older adults enrolled in a longitudinal aging study completed the UDS neuropsychological battery (measuring attention, executive f…	2018	Feb	Neuropsychology	32	2	220-229		10.1037/neu0000407	29035066	#175	BernsteinJPK 2018		Reason for exclusion:Irrelevant
The impact of exposure to memorial reports on the 5.12 Wenchuan earthquake on sleep quality among adult survivors ten years after the disaster: Evidence for nonlinear associations.	Ma Z; Lin Z	INTRODUCTION: Very few studies have explored the effect of exposure to disaster memorial reports in the media on long-term sleep quality during the recovery period and post-disaster era. This study investigated the relationship between exposure to memorial reports and adult survivors' long-term sleep quality 10¬†years after the 5.12 Wenchuan earthquake in 2008, and determined whether exposure to …	2020	Feb	Compr Psychiatry	97		152150		10.1016/j.comppsych.2019.152150	31864220	#176	Ma 2020		Reason for exclusion:Irrelevant
Sleep quality, short-term and long-term CPAP adherence.	Somiah M; Taxin Z; Keating J; Mooney AM; Norman RG; Rapoport DM; Ayappa I	STUDY OBJECTIVES: Adherence to CPAP therapy is low in patients with obstructive sleep apnea/hypopnea syndrome (OSAHS). The purpose of the present study was to evaluate the utility of measures of sleep architecture and sleep continuity on the CPAP titration study as predictors of both short- and long-term CPAP adherence. METHODS: 93 patients with OSAHS (RDI 42.8 ¬± 34.3/h) underwent in-laboratory …	2012	Oct	J Clin Sleep Med	8	5	489-500		10.5664/jcsm.2138	23066359	#177	Somiah 2012		Reason for exclusion:Irrelevant
Evaluating the impact of treatment for sleep/wake disorders on recovery of cognition and communication in adults with chronic TBI.	Wiseman-Hakes C; Murray B; Moineddin R; Rochon E; Cullen N; Gargaro J; Colantonio A	OBJECTIVE: To longitudinally examine objective and self-reported outcomes for recovery of cognition, communication, mood and participation in adults with traumatic brain injury (TBI) and co-morbid post-traumatic sleep/wake disorders. DESIGN: Prospective, longitudinal, single blind outcome study. SETTING: Community-based. PARTICIPANTS: Ten adults with moderate-severe TBI and two adults with mild T…	2013		Brain Inj	27	12	1364-76		10.3109/02699052.2013.823663	24070180	#178	Wiseman-Hakes 2013		Reason for exclusion:Irrelevant
Insomnia and hypersomnia associated with depressive phenomenology and comorbidity in childhood depression.	Liu X; Buysse DJ; Gentzler AL; Kiss E; Mayer L; Kapornai K; Vetr√≥ A; Kovacs M	STUDY OBJECTIVES: To examine sleep disturbance (insomnia and hypersomnia) and associated clinical profiles among depressed children and adolescents in terms of illness history, depressive severity, depressive phenomenology, and psychiatric comorbid disorders. DESIGN: Clinical profiles from standardized clinical evaluations were compared. SETTING: Twenty-three mental health facilities in Hungary b…	2007	Jan	Sleep	30	1	83-90		10.1093/sleep/30.1.83	17310868	#179	Liu 2007		Reason for exclusion:Irrelevant
Effectiveness and safety of massage in the treatment of restless legs syndrome: A protocol for systematic review and meta analysis.	Hu S; He X; Zhang Y; He F; Zhao F; Zhang Q; Liu T; Wang C	BACKGROUND: Restless legs syndrome (RLS), known as a kind of neurological disease, is prevalent but easy to be ignored. Studies have demonstrated that massage therapy can effectively reduce the symptoms of patients with RLS and improve their quality of life. However, the efficacy of massage therapy for RLS is still controversial. Therefore, this protocol aims to evaluate the reliability of massag…	2020	Nov	Medicine (Baltimore)	99	48	e23239		10.1097/MD.0000000000023239	33235081	#180	Hu 2020		Reason for exclusion:Irrelevant
Variability of breathing during wakefulness while using CPAP predicts adherence.	Fujita Y; Yamauchi M; Uyama H; Kumamoto M; Koyama N; Yoshikawa M; Strohl KP; Kimura H	BACKGROUND AND OBJECTIVE: The standard therapy for obstructive sleep apnoea (OSA) is continuous positive airway pressure (CPAP) therapy. However, long-term adherence remains at ~50% despite improvements in behavioural and educational interventions. Based on prior work, we explored whether regularity of breathing during wakefulness might be a physiologic predictor of CPAP adherence. METHODS: Of th…	2017	Feb	Respirology	22	2	386-393		10.1111/resp.12900	27623518	#181	Fujita 2017		Reason for exclusion:Irrelevant
Sleep extension improves neurocognitive functions in chronically sleep-deprived obese individuals.	Lucassen EA; Piaggi P; Dsurney J; de Jonge L; Zhao XC; Mattingly MS; Ramer A; Gershengorn J; Csako G; Cizza G	BACKGROUND: Sleep deprivation and obesity, are associated with neurocognitive impairments. Effects of sleep deprivation and obesity on cognition are unknown, and the cognitive long-term effects of improvement of sleep have not been prospectively assessed in short sleeping, obese individuals. OBJECTIVE: To characterize neurocognitive functions and assess its reversibility. DESIGN: Prospective coho…	2014		PLoS One	9	1	e84832	ClinicalTrials.gov/NCT00261898	10.1371/journal.pone.0084832	24482677	#182	Lucassen 2014		Reason for exclusion:Irrelevant
Long-term evolution of neuropsychological competences in encephalopathy with status epilepticus during sleep: a variable prognosis.	Pera MC; Brazzo D; Altieri N; Balottin U; Veggiotti P	PURPOSE: The aim of this study was to evaluate the long-term cognitive outcome in children with continuous spikes and waves during slow wave sleep (CSWS syndrome). METHODS: We reviewed the neuropsychological tests of 25 children diagnosed with CSWS between 1987 and 2010 and with a mean follow-up of 13.5 years. KEY FINDINGS: Cognitive performances worsened during CSWS in virtually all patients. Se…	2013	Oct	Epilepsia	54 Suppl 7		77-85		10.1111/epi.12313	24099059	#183	Pera 2013		Reason for exclusion:Irrelevant
Social determinants of sleep disturbance in safety-net primary care: unmet needs, classist discrimination, and anxiety.	Tan JS; Cariello AN; Pugh M; Henry RS; Perrin PB; Dautovich ND; Rybarczyk B	BACKGROUND: The 3P model proposes that predisposing, precipitating, and perpetuating factors all play a role in sleep disturbance. OBJECTIVE: The purpose of the current study is to investigate social determinants of sleep disturbance by applying the 3P model to a safety-net primary care setting, specifically by evaluating the role of classism and unmet needs as precipitating factors for sleep dis…	2020	Mar	Fam Pract	37	2	263-268		10.1093/fampra/cmz073	31724728	#184	Tan 2020		Reason for exclusion:Irrelevant
The Moderating Role of Parental Sleep Knowledge on Children with Developmental Disabilities and Their Parents' Sleep.	Halstead EJ; Jones A; Esposito G; Dimitriou D	BACKGROUND: Children with intellectual and developmental difficulties often experience sleep problems, which in turn may impact parental sleep patterns. This study explored the role of parental sleep knowledge as a moderator on the relationship between child sleep and parental sleep impairment. METHODS: 582 parents or caregivers (92.6% mothers) of children with different developmental disabilitie…	2021	Jan	Int J Environ Res Public Health	18	2			10.3390/ijerph18020746	33467212	#185	Halstead 2021		Reason for exclusion:Irrelevant
Social support as a mediator between sleep disturbances, depressive symptoms, and health-related quality of life in patients undergoing hemodialysis.	Pan KC; Hung SY; Chen CI; Lu CY; Shih ML; Huang CY	BACKGROUND: The hemodialysis regimen is an inevitable and mandatory treatment for patients with end-stage renal disease (ESRD). During the dialysis journey, patients may experience maladaptation in terms of sleep disturbances, depressive symptoms, and reduced health-related quality of life (HRQOL). Psychosocial resources such as social support may have beneficial influences on health outcomes, bu…	2019		PLoS One	14	4	e0216045		10.1371/journal.pone.0216045	31034497	#186	Pan 2019		Reason for exclusion:Irrelevant
Consequences of violence across the lifespan: Mental health and sleep quality in pregnant women.	Miller-Graff LE; Cheng P	OBJECTIVE: Research has demonstrated that exposure to violence and adversity has negative effects on both mental health and biobehavioral outcomes, such as sleep health. Research examining the relationship between past and recent violence exposure and mental health suggests that the effects of childhood adversity are especially pernicious, but to date, no studies have attempted to disentangle the…	2017	Sep	Psychol Trauma	9	5	587-595		10.1037/tra0000252	28114773	#187	Miller-Graff 2017		Reason for exclusion:Irrelevant
Prevalence, severity, and correlates of sleep-wake disturbances in long-term breast cancer survivors.	Otte JL; Carpenter JS; Russell KM; Bigatti S; Champion VL	CONTEXT: Current evidence shows that sleep-wake disturbances are a persistent problem linked to poor quality of life in women surviving breast cancer. Information regarding correlates of sleep-wake disturbances in long-term survivors is sparse. OBJECTIVES: The objective of this study was to refine knowledge regarding prevalence, severity, and correlates of sleep-wake disturbances in long-term bre…	2010	Mar	J Pain Symptom Manage	39	3	535-47		10.1016/j.jpainsymman.2009.07.004	20083371	#188	Otte 2010		Reason for exclusion:Irrelevant
Can sleep quality and burnout affect the job performance of shift-work nurses? A hospital cross-sectional study.	Giorgi F; Mattei A; Notarnicola I; Petrucci C; Lancia L	AIM: The aim of this study was to investigate any possible relationship between sleep disorders, burnout and job performance in a shift-work population of nurses. BACKGROUND: Sleep disorders and burnout can affect the job performance of nurses in terms of efficiency, productivity, task execution speed and supervision, which can be compromised when work shifts are organized on a 24-hour schedule a…	2018	Mar	J Adv Nurs	74	3	698-708		10.1111/jan.13484	29164664	#189	Giorgi 2018		Reason for exclusion:Irrelevant
The impact of partial sleep deprivation on moral reasoning in military officers.	Olsen OK; Pallesen S; Eid J	STUDY OBJECTIVES: The present study explores the impact of long-term partial sleep deprivation on the activation of moral justice schemas, which are suggested to play a prominent role in moral reasoning and the formation of moral judgments and behavior. DESIGN: Participants judged 5 dilemmas in rested and partially sleep deprived condition, in a counterbalanced design. SETTING: In classroom and f…	2010	Aug	Sleep	33	8	1086-90		10.1093/sleep/33.8.1086	20815191	#190	Olsen 2010		Reason for exclusion:Irrelevant
Effects of mindfulness-based stress reduction on sleep quality and mental health for insomnia patients: A meta-analysis.	Chen TL; Chang SC; Hsieh HF; Huang CY; Chuang JH; Wang HH	OBJECTIVE: Mindfulness-based stress reduction (MBSR) is a potentially effective supplement for the treatment of insomnia; however, there is no comprehensive review of its mental health effects among insomnia patients. This study aimed to synthesize relevant quantitative evidence and evaluate MBSR application and effectiveness for insomnia patients' sleep quality and mental health. METHODS: A syst…	2020	Aug	J Psychosom Res	135		110144		10.1016/j.jpsychores.2020.110144	32590218	#191	Chen 2020		Reason for exclusion:Irrelevant
Levels of Interference in Long and Short-Term Memory Differentially Modulate Non-REM and REM Sleep.	Fraize N; Carponcy J; Joseph MA; Comte JC; Luppi PH; Libourel PA; Salin PA; Malleret G; Parmentier R	STUDY OBJECTIVES: It is commonly accepted that sleep is beneficial to memory processes, but it is still unclear if this benefit originates from improved memory consolidation or enhanced information processing. It has thus been proposed that sleep may also promote forgetting of undesirable and non-essential memories, a process required for optimization of cognitive resources. We tested the hypothe…	2016	Dec	Sleep	39	12	2173-2188		10.5665/sleep.6322	27748246	#192	Fraize 2016		Reason for exclusion:Irrelevant
The association between obstructive sleep apnea and neurocognitive performance--the Apnea Positive Pressure Long-term Efficacy Study (APPLES).	Quan SF; Chan CS; Dement WC; Gevins A; Goodwin JL; Gottlieb DJ; Green S; Guilleminault C; Hirshkowitz M; Hyde PR; Kay GG; Leary EB; Nichols DA; Schweitzer PK; Simon RD; Walsh JK; Kushida CA	STUDY OBJECTIVES: To determine associations between obstructive sleep apnea (OSA) and neurocognitive performance in a large cohort of adults. STUDY DESIGN: Cross-sectional analyses of polysomnographic and neurocognitive data from 1204 adult participants with a clinical diagnosis of obstructive sleep apnea (OSA) in the Apnea Positive Pressure Long-term Efficacy Study (APPLES), assessed at baseline…	2011	Mar	Sleep	34	3	303-314B		10.1093/sleep/34.3.303	21358847	#193	Quan 2011		Reason for exclusion:Irrelevant
Caring burden of REM sleep behavior disorder - spouses' health and marital relationship.	Lam SP; Wong CC; Li SX; Zhang JH; Chan JW; Zhou JY; Liu YP; Yu MW; Wing YK	OBJECTIVES: Idiopathic REM sleep behavior disorder (iRBD) is noxious due to the high prevalence of sleep-related injuries to patients and their bed-partners. In this study, we aimed to investigate the impact of patients' RBD symptoms on their spouses, in terms of the quality of sleep, and physical, mental and marital aspects. METHOD: A cross-sectional study comparing spouses of iRBD patients to t…	2016	Aug	Sleep Med	24		40-43		10.1016/j.sleep.2016.08.004	27810184	#194	Lam 2016		Reason for exclusion:Irrelevant
Oxidative Stress and Inflammation Differentially Elevated in Objective Versus Habitual Subjective Reduced Sleep Duration in Obstructive Sleep Apnea.	DeMartino T; Ghoul RE; Wang L; Bena J; Hazen SL; Tracy R; Patel SR; Auckley D; Mehra R	STUDY OBJECTIVES: Data have demonstrated adverse health effects of sleep deprivation. We postulate that oxidative stress and systemic inflammation biomarkers will be elevated in relation to short-term and long-term sleep duration reduction. METHODS: We analyzed data from the baseline examination of a randomized controlled trial involving participants with moderate to severe obstructive sleep apne…	2016	Jul	Sleep	39	7	1361-9	ClinicalTrials.gov/NCT00607893	10.5665/sleep.5964	27091532	#195	DeMartino 2016		Reason for exclusion:Irrelevant
Sociodemographic and behavioural correlates of social jetlag in Australian adults: results from the 2016 National Sleep Health Foundation Study.	Lang CJ; Reynolds AC; Appleton SL; Taylor AW; Gill TK; McEvoy RD; Ferguson SA; Adams RA	Social jetlag is a term used to describe misalignment between biological and social time. Measured as the difference in sleep midpoints between work and free days, social jetlag has been associated with unhealthy lifestyle behaviours and adverse health outcomes. This study aimed to identify the prevalence of social jetlag, and its sociodemographic and behavioural correlates in 837 respondents who…	2018	Nov	Sleep Med	51		133-139		10.1016/j.sleep.2018.06.014	30165337	#196	Lang 2018		Reason for exclusion:Irrelevant
Increased sleep fragmentation leads to impaired off-line consolidation of motor memories in humans.	Djonlagic I; Saboisky J; Carusona A; Stickgold R; Malhotra A	A growing literature supports a role for sleep after training in long-term memory consolidation and enhancement. Consequently, interrupted sleep should result in cognitive deficits. Recent evidence from an animal study indeed showed that optimal memory consolidation during sleep requires a certain amount of uninterrupted sleep. Sleep continuity is disrupted in various medical disorders. We compar…	2012		PLoS One	7	3	e34106		10.1371/journal.pone.0034106	22470524	#197	Djonlagic 2012		Reason for exclusion:Irrelevant
ADHD and Sleep Quality: Longitudinal Analyses From Childhood to Early Adulthood in a Twin Cohort.	Gregory AM; Agnew-Blais JC; Matthews T; Moffitt TE; Arseneault L	Attention-deficit/hyperactivity disorder (ADHD) is associated with poor sleep quality, but there is more to learn about the longitudinal association and aetiology of this association. We investigated the following: (a) Is there an association between childhood ADHD and poor sleep quality in young adulthood? (b) Is this driven by the long-term effects of childhood ADHD or concurrent associations w…	2017	Mar-Apr	J Clin Child Adolesc Psychol	46	2	284-294		10.1080/15374416.2016.1183499	27485465	#198	Gregory 2017		Reason for exclusion:Irrelevant
Factors predicting CPAP adherence in obstructive sleep apnea syndrome.	Riachy M; Najem S; Iskandar M; Choucair J; Ibrahim I; Juvelikian G	PURPOSE: Obstructive sleep apnea (OSA) is associated with a range of neurocognitive and cardiovascular complications, leading to a compromised quality of life. Continuous positive airway pressure (CPAP) is the gold standard therapeutic intervention for this disorder, yet patient compliance remains essential to its success. This study aimed at identifying the determinants of short-term and long-te…	2017	May	Sleep Breath	21	2	295-302		10.1007/s11325-016-1408-y	27638725	#199	Riachy 2017		Reason for exclusion:Irrelevant
Neurocognitive dysfunction associated with sleep quality and sleep apnea in patients with mild cognitive impairment.	Kim SJ; Lee JH; Lee DY; Jhoo JH; Woo JI	OBJECTIVES: Sleep apnea syndrome (SAS) is considered a risk factor for cognitive decline in the elderly. The specific neurocognitive decline has been suggested as a predictive factor for dementia in patients with mild cognitive impairment (MCI). The authors aim to illustrate the sleep characteristics related to the specific neurocognitive decline in the community-dwelling elderly including patien…	2011	Apr	Am J Geriatr Psychiatry	19	4	374-81		10.1097/JGP.0b013e3181e9b976	20808148	#200	Kim 2011		Reason for exclusion:Irrelevant
Prazosin for treatment of nightmares related to posttraumatic stress disorder.	Taylor HR; Freeman MK; Cates ME	PURPOSE: The efficacy of prazosin for the treatment of posttraumatic stress disorder (PTSD)-related nightmares is reviewed. SUMMARY: PTSD is an anxiety disorder that can occur after experiencing or witnessing a life-threatening event, such as military combat, natural disasters, terrorist attacks, serious accidents, or violent personal assaults. The event that induced PTSD is often relived through…	2008	Apr	Am J Health Syst Pharm	65	8	716-22		10.2146/ajhp070124	18387899	#201	Taylor 2008		Reason for exclusion:Irrelevant
Relationship between sleep disturbance, pain, depression and functioning in long-term sick-listed patients experiencing difficulty in resuming work.	Linder J; Jansen GB; Ekholm KS; Ekholm J	OBJECTIVE: To describe the frequency of reported sleeping, depression and pain problems, the severity of these problems and the degree of self-estimated difficulties in mental functions and activities in relation to the sleep disturbance and pain category group in patients on long-term sick-leave. DESIGN: Cross-sectional study. PATIENTS: A total of 1206 patients experiencing difficulty in resumin…	2014	Sep	J Rehabil Med	46	8	798-805		10.2340/16501977-1833	24847727	#202	Linder 2014		Reason for exclusion:Irrelevant
Insomnia and its relationship to health-care utilization, work absenteeism, productivity and accidents.	Daley M; Morin CM; LeBlanc M; Gr√©goire JP; Savard J; Baillargeon L	BACKGROUND AND PURPOSE: To document and provide a micro analysis of the relationship between insomnia and health problems, health-care use, absenteeism, productivity and accidents. PARTICIPANTS AND METHODS: A population-based sample of 953 French-speaking adults from Qu√©bec, Canada. Participants were categorized as having insomnia syndrome (SYND) or insomnia symptoms (SYMPT) or as good sleepers …	2009	Apr	Sleep Med	10	4	427-38		10.1016/j.sleep.2008.04.005	18753000	#203	Daley 2009		Reason for exclusion:Irrelevant
Recognizing, naming, and measuring a family intensive care unit syndrome.	Netzer G; Sullivan DR	Most major decisions in the intensive care unit (ICU) regarding goals of care are shared by clinicians and someone other than the patient. Multicenter clinical trials focusing on improved communication between clinicians and these surrogate decision makers have not reported consistently improved outcomes. We suggest that acquired maladaptive reasoning may contribute importantly to failure of the …	2014	Mar	Ann Am Thorac Soc	11	3	435-41		10.1513/AnnalsATS.201309-308OT	24673699	#204	Netzer 2014		Reason for exclusion:Irrelevant
Patient perception of environmental and nursing factors contributing to sleep disturbances in a neurosurgical intensive care unit.	Uƒüra≈ü GA; Oztekin SD	Many factors may affect sleep in the neurosurgery intensive care unit (NSICU), including therapeutic and diagnostic procedures, medications, the underlying disease process, and noise generated in NSICU. This study was aimed to determine the factors and nursing interventions, which affect the patients' sleep in NSICU, and to ascertain future descriptive research studies in nursing. The sample cons…	2007	Jul	Tohoku J Exp Med	212	3	299-308		10.1620/tjem.212.299	17592217	#205	Uƒüra≈ü 2007		Reason for exclusion:Irrelevant
Impact of Patient Education on Compliance with Positive Airway Pressure Treatment in Obstructive Sleep Apnea.	Sara√ß S; Af≈üar G√á; Oru√ß √ñ; Top√ßuoƒülu √ñB; Salt√ºrk C; Peker Y	BACKGROUND We addressed the impact of patient education followed by frequent visits on compliance with positive airway pressure (PAP) treatment in patients with obstructive sleep apnea (OSA) in a Turkish sleep clinic cohort. MATERIAL AND METHODS This single-center, randomized, controlled study was conducted in Istanbul, Turkey between June 2014 and April 2015. Among 115 eligible OSA patients (mea…	2017	Apr	Med Sci Monit	23		1792-1799		10.12659/msm.902075	28406882	#206	Sara√ß 2017		Reason for exclusion:Irrelevant
Pediatric sleep-wake disorders.	Kotagal S; Chopra A	Sleep-wake problems are common during childhood and adolescence. They are of diverse cause, and can contribute significantly to alterations in behavior, cognition, and learning. Obstructive sleep apnea, central hypoventilation syndrome, narcolepsy, periodic hypersomnia, delayed sleep phase syndrome, restless legs syndrome, parasomnias, and sleep disruption consequent to psychiatric disorders are …	2012	Nov	Neurol Clin	30	4	1193-212		10.1016/j.ncl.2012.08.005	23099134	#207	Kotagal 2012		Reason for exclusion:Irrelevant
Clinical, behavioural and polysomnographic correlates of cataplexy in patients with narcolepsy/cataplexy.	Mattarozzi K; Bellucci C; Campi C; Cipolli C; Ferri R; Franceschini C; Mazzetti M; Russo PM; Vandi S; Vignatelli L; Plazzi G	BACKGROUND: Cataplexy is the main motor symptom of narcolepsy/cataplexy and is considered a form of rapid eye movement (REM) sleep motor dyscontrol appearing during wakefulness and elicited by emotions. This study examined the relationship between the frequency of cataplectic attacks in patients with narcolepsy/cataplexy and (a) the clinical and behavioural characteristics of cataplectic attacks,…	2008	May	Sleep Med	9	4	425-33		10.1016/j.sleep.2007.05.006	17681883	#208	Mattarozzi 2008		Reason for exclusion:Irrelevant
Psychological treatment for insomnia in the regulation of long-term hypnotic drug use.	Morgan K; Dixon S; Mathers N; Thompson J; Tomeny M	OBJECTIVES: To evaluate the clinical and cost impact of providing, in routine general practice settings, a cognitive-behaviour therapy (CBT) package for insomnia to long-term hypnotic drug users with chronic sleep difficulties; and to identify factors associated with variations in clinical outcomes. DESIGN: A pragmatic cluster randomised controlled trial with two treatment arms (a CBT-treated 'sl…	2004	Feb	Health Technol Assess	8	8	iii-iv, 1-68		10.3310/hta8080	14960254	#209	Morgan 2004		Reason for exclusion:Irrelevant
Long-Term Cognitive Impairment in Kleine-Levin Syndrome.	Uguccioni G; Lavault S; Chaumereuil C; Golmard JL; Gagnon JF; Arnulf I	STUDY OBJECTIVES: In Kleine-Levin syndrome (KLS), episodes of hypersomnia, cognitive, and behavioral disturbances alternate with asymptomatic periods. Because 50% of patients report decreased academic performances, we evaluated their cognitive status during asymptomatic periods, determinants of deficits, and changes during follow-up. METHODS: The cognitive assessment during asymptomatic periods i…	2016	Feb	Sleep	39	2	429-38		10.5665/sleep.5458	26414895	#210	Uguccioni 2016		Reason for exclusion:Irrelevant
Physiological Traits and Adherence to Sleep Apnea Therapy in Individuals with Coronary Artery Disease.	Zinchuk AV; Chu JH; Liang J; Celik Y; Op de Beeck S; Redeker NS; Wellman A; Yaggi HK; Peker Y; Sands SA	Rationale: Untreated obstructive sleep apnea (OSA) is associated with adverse outcomes in patients with coronary artery disease (CAD). Continuous positive airway pressure (CPAP) is the most common treatment, but despite interventions addressing established adherence determinants, CPAP use remains poor. Objectives: To determine whether physiological traits that cause OSA are associated with long-t…	2021	Sep	Am J Respir Crit Care Med	204	6	703-712	ClinicalTrials.gov/NCT00519597	10.1164/rccm.202101-0055OC	34156917	#211	Zinchuk 2021		Reason for exclusion:Irrelevant
Effects of nocturnal railway noise on sleep fragmentation in young and middle-aged subjects as a function of type of train and sound level.	Saremi M; Gren√®che J; Bonnefond A; Rohmer O; Eschenlauer A; Tassi P	Due to undisputable effects of noise on sleep structure, especially in terms of sleep fragmentation, the expected development of railway transportation in the next few years might represent a potential risk factor for people living alongside the rail tracks. The aim of this study was to compare the effects of different types of train (freight, automotive, passenger) on arousal from sleep and to d…	2008	Dec	Int J Psychophysiol	70	3	184-91		10.1016/j.ijpsycho.2008.08.002	18773929	#212	Saremi 2008		Reason for exclusion:Irrelevant
Does Disordered Sleep Moderate the Relationship Between Pain, Disability and Downstream Health Care Utilization in Patients With Low Back Pain?: A Longitudinal Cohort From the US Military Health System.	Rhon DI; O'Hagan E; Mysliwiec V; Lentz TA	STUDY DESIGN: Prospective cohort. OBJECTIVE: The purpose of this study was to evaluate the influence of disordered sleep on the relationship between pain and health care utilization (HCU) and pain-related disability and HCU in individuals with low back pain (LBP). SUMMARY OF BACKGROUND DATA: Disordered sleep and pain influence LBP outcomes, but their relationship with health care seeking after an…	2019	Nov	Spine (Phila Pa 1976)	44	21	1481-1491		10.1097/BRS.0000000000003114	31283558	#213	Rhon 2019		Reason for exclusion:Irrelevant
Cognitive vulnerability in the development of concomitant pain and sleep disturbances.	MacDonald S; Linton SJ; Jansson-Fr√∂jmark M	OBJECTIVES: The present study uses a cognitive behavioural framework to explore the idea that people with pain and sleep disturbances share a common cognitive vulnerability. DESIGN: A longitudinal classification of people (N=592) in a community sample reporting on symptoms of pain and sleep at baseline, 3 and 12 months after the initial survey. METHOD: Cluster analysis was used to classify people…	2010	May	Br J Health Psychol	15	Pt 2	417-34		10.1348/135910709X468089	19719905	#214	MacDonald 2010		Reason for exclusion:Irrelevant
Sleep problems in early childhood and early onset of alcohol and other drug use in adolescence.	Wong MM; Brower KJ; Fitzgerald HE; Zucker RA	BACKGROUND: No prospective studies exist on the relationship between sleep problems early in life and subsequent alcohol use. Stimulated by the adult literature linking sleep problems to the subsequent onset of alcohol use disorders in some adults, we examined whether sleep problems in early childhood predicted the onset of alcohol and other drug use in adolescence and whether such a relationship…	2004	Apr	Alcohol Clin Exp Res	28	4	578-87		10.1097/01.alc.0000121651.75952.39	15100609	#215	Wong 2004		Reason for exclusion:Irrelevant
Impact of sleep deprivation on medium-term psychomotor and cognitive performance of surgeons: prospective cross-over study with a virtual surgery simulator and psychometric tests.	Lehmann KS; Martus P; Little-Elk S; Maass H; Holmer C; Zurbuchen U; Bretthauer G; Buhr HJ; Ritz JP	BACKGROUND: Despite recent work hour restrictions, 24-hour calls remain an important part of patient care. The aim of this study was to assess the impact of 24-hour night calls on the psychomotor and cognitive skills of surgeons with a virtual surgery simulator (VSS) and psychometric tests. We hypothesized that sleep loss impairs surgical skills and concentration performance. METHODS: Seventeen s…	2010	Feb	Surgery	147	2	246-54		10.1016/j.surg.2009.08.007	20109624	#216	Lehmann 2010		Reason for exclusion:Irrelevant
Language performance under sustained work and sleep deprivation conditions.	Pilcher JJ; McClelland LE; Moore DD; Haarmann H; Baron J; Wallsten TS; McCubbin JA	INTRODUCTION: Although substantial research has been completed on the effects of sleep deprivation on performance, very little research has focused on language-based tasks. The purpose of the current study was two-fold: 1) to determine the extent to which short-term sleep deprivation affects language performance; and 2) to examine whether relatively short and easy-to-administer "probe" tasks coul…	2007	May	Aviat Space Environ Med	78	5 Suppl	B25-38			17547302	#217	Pilcher 2007		Reason for exclusion:Irrelevant
The Relationship between Sleep Quality and Social Intimacy, and Academic Burn-Out in Students of Medical Sciences.	Arbabisarjou A; Hashemi SM; Sharif MR; Haji Alizadeh K; Yarmohammadzadeh P; Feyzollahi Z	INTRODUCTION: Academic burnout leads to creation of a series of negative and scattered thoughts, loss of hope and emotional and physical exhaustion in carrying out activities. Two factors that affect academic burnout are sleep quality and social intimacy. This study was conducted in order to investigate the relationship between sleep quality and social intimacy, and academic burn-out in the stude…	2015	Nov	Glob J Health Sci	8	5	231-8		10.5539/gjhs.v8n5p231	26652080	#218	Arbabisarjou 2015		Reason for exclusion:Irrelevant
Fulfillment of the premenstrual dysphoric disorder criteria confirmed using a self-rating questionnaire among Japanese women with depressive disorders.	Miyaoka Y; Akimoto Y; Ueda K; Ujiie Y; Kametani M; Uchiide Y; Kamo T	BACKGROUND: Some women with depressive disorders experience severe premenstrual symptoms. However, there have been few studies in which premenstrual symptoms in women suffering from depressive disorders were assessed. In this study, we aimed to investigate premenstrual symptoms in women with depressive disorders using the premenstrual dysphoric disorder (PMDD) scale. METHODS: We administered ques…	2011	May	Biopsychosoc Med	5		5		10.1186/1751-0759-5-5	21535889	#219	Miyaoka 2011		Reason for exclusion:Irrelevant
Predictors and course of health-related quality of life in Parkinson's disease.	Forsaa EB; Larsen JP; Wentzel-Larsen T; Herlofson K; Alves G	We investigated how health related quality of life (HRQL) changes over time in a population-based cohort of patients with Parkinson's disease (PD), and which factors predict a lower level of HRQL in these patients. Of 227 patients with PD assessed at baseline and followed prospectively, information on HRQL-status was obtained in 111 subjects 4 years and 82 patients 8 years after inclusion. HRQL w…	2008	Jul	Mov Disord	23	10	1420-7		10.1002/mds.22121	18512757	#220	Forsaa 2008		Reason for exclusion:Irrelevant
Sleep disturbances and cognitive decline in the Northern Manhattan Study.	Ramos AR; Gardener H; Rundek T; Elkind MS; Boden-Albala B; Dong C; Cheung YK; Stern Y; Sacco RL; Wright CB	OBJECTIVE: To examine frequent snoring, sleepiness, and sleep duration with baseline and longitudinal performance on neuropsychological (NP) battery. METHODS: The analysis consists of 711 participants of the Northern Manhattan Study (NOMAS) with sleep data and NP assessment (age 63 ¬± 8 years, 62% women, 18% white, 17% black, 67% Hispanic) and 687 with repeat NP testing (at a mean of 6 ¬± 2 years…	2016	Oct	Neurology	87	14	1511-1516		10.1212/WNL.0000000000003168	27590286	#221	Ramos 2016		Reason for exclusion:Irrelevant
Ten-year adherence to continuous positive airway pressure treatment in patients with moderate-to-severe obstructive sleep apnea.	Tsuyumu M; Tsurumoto T; Iimura J; Nakajima T; Kojima H	PURPOSE: This study aimed to evaluate the 10-year adherence to and identify the predictors of dropout from continuous positive airway pressure (CPAP) treatment for patients with moderate-to-severe obstructive sleep apnea (OSA). METHODS: We retrospectively analyzed the continuity, dropout, or other behaviors of 181 patients who initiated CPAP treatment at the Tokyo Dental College Ichikawa General …	2020	Dec	Sleep Breath	24	4	1565-1571		10.1007/s11325-020-02033-0	32076950	#222	Tsuyumu 2020		Reason for exclusion:Irrelevant
Fragmented sleep relates to hallucinations across perceptual modalities in the general population.	Brederoo SG; de Boer JN; de Vries J; Linszen MMJ; Sommer IEC	Although previous studies reported a link between sleep problems and the occurrence of hallucinations, more detailed information is needed to translate this association into clinical practice. This study investigates sleep quality and its relation to prevalence, type, content, and phenomenology of hallucinations, using an online survey in a large population sample (n‚Äâ=‚Äâ10,299). Based on commu…	2021	Apr	Sci Rep	11	1	7735		10.1038/s41598-021-87318-4	33833310	#223	Brederoo 2021		Reason for exclusion:Irrelevant
Nursing Staff Distress Associated With Neuropsychiatric Symptoms in Young-Onset Dementia and Late-Onset Dementia.	van Duinen-van den IJssel JCL; Mulders AJMJ; Smalbrugge M; Zwijsen SA; Appelhof B; Zuidema SU; de Vugt ME; Verhey FRJ; Bakker C; Koopmans RTCM	OBJECTIVE: The aims of this study were (1) to investigate the relationship between different neuropsychiatric symptoms (NPS) and the level of distress experienced by nurses caring for residents with young-onset dementia (YOD) and (2) to compare these findings with those for nurses caring for residents with late-onset dementia (LOD). DESIGN/SETTING: This is a retrospective study conducted in Dutch…	2018	Jul	J Am Med Dir Assoc	19	7	627-632		10.1016/j.jamda.2017.10.004	29146222	#224	vanDuinen-vandenIJsselJCL 2018		Reason for exclusion:Irrelevant
Pain-related insomnia versus primary insomnia: a comparison study of sleep pattern, psychological characteristics, and cognitive-behavioral processes.	Tang NK; Goodchild CE; Hester J; Salkovskis PM	BACKGROUND: Recent applications of cognitive-behavior therapy for primary insomnia in the management of pain-related insomnia are based on the implicit assumption that the 2 types of insomnia share the same presentation and maintaining mechanisms. The objectives of this study were to compare the characteristics of patients who have pain-related insomnia with those reporting primary insomnia and t…	2012	Jun	Clin J Pain	28	5	428-36		10.1097/AJP.0b013e31823711bc	22179550	#225	Tang 2012		Reason for exclusion:Irrelevant
Health-Related Quality of Life in Patients With Narcolepsy: A Review of the Literature.	Raggi A; Plazzi G; Ferri R	Narcolepsy is a chronic disorder characterized by symptoms of excessive daytime sleepiness, irresistible sleep attacks that may be accompanied by cataplexy brought on by emotions, sleep paralysis, and hypnagogic hallucinations. This is a review of 32 empirical articles on health-related quality of life (HRQoL) published in peer-reviewed journals over the past 37 years. Deleterious implications on…	2019	Feb	J Nerv Ment Dis	207	2	84-99		10.1097/NMD.0000000000000918	30672873	#226	Raggi 2019		Reason for exclusion:Irrelevant
Managing sleep problems using non-prescription medications and the role of community pharmacists: older adults' perspectives.	Abraham O; Schleiden LJ; Brothers AL; Albert SM	OBJECTIVES: To examine older adults' perspectives regarding managing sleep problems through selection and use of non-prescription sleep aids, and the role of pharmacists. METHODS: Telephone interviews were conducted from May to June 2015 with 116 individuals aged ‚â•60 years in Pittsburgh, Pennsylvania. Participants reported in a previous survey to have used at least one non-prescription sleep ai…	2017	Dec	Int J Pharm Pract	25	6	438-446		10.1111/ijpp.12334	28261882	#227	Abraham 2017		Reason for exclusion:Irrelevant
Effects of sleep loss on emotion recognition: a dissociation between face and word stimuli.	Maccari L; Martella D; Marotta A; Sebastiani M; Banaj N; Fuentes LJ; Casagrande M	Short-term sleep deprivation, or extended wakefulness, adversely affects cognitive functions and behavior. However, scarce research has addressed the effects of sleep deprivation (SD) on emotional processing. In this study, we investigated the impact of reduced vigilance due to moderate sleep deprivation on the ability to recognize emotional expressions of faces and emotional content of words. Pa…	2014	Oct	Exp Brain Res	232	10	3147-57		10.1007/s00221-014-3995-9	24913142	#228	Maccari 2014		Reason for exclusion:Irrelevant
The role of poor sleep in the relation between workplace bullying/unwanted sexual attention and long-term sickness absence.	Nabe-Nielsen K; Grynderup MB; Lange T; Andersen JH; Bonde JP; Conway PM; Garde AH; H√∏gh A; Kaerlev L; Rugulies R; Hansen √ÖM	PURPOSE: While exposure to bullying and unwanted sexual attention was previously found to increase the risk of sickness absence, the underlying mechanisms are largely unknown. Poor sleep can be a consequence of stressful exposures and a cause of poor health, and poor sleep is also a determinant of insufficient recovery. Therefore, the present study investigated whether poor sleep mediates and/or …	2016	Aug	Int Arch Occup Environ Health	89	6	967-79		10.1007/s00420-016-1136-4	27137811	#229	Nabe-Nielsen 2016		Reason for exclusion:Irrelevant
Emotion dysregulation explains relations between sleep disturbance and smoking quit-related cognition and behavior.	Fillo J; Alfano CA; Paulus DJ; Smits JA; Davis ML; Rosenfield D; Marcus BH; Church TS; Powers MB; Otto MW; Baird SO; Zvolensky MJ	Poor sleep quality and tobacco use are common and co-occurring problems, although the mechanisms underlying the relations between sleep disturbance and smoking are poorly understood. Sleep disturbance lowers odds of smoking cessation success and increases odds of relapse. One reason may be that sleep loss leads to emotion dysregulation, which in turn, leads to reductions in self-efficacy and quit…	2016	Jun	Addict Behav	57		2025-12-06		10.1016/j.addbeh.2016.01.013	26827153	#230	Fillo 2016		Reason for exclusion:Irrelevant
The nature and extent of college student hazing.	Allan EJ; Madden M	BACKGROUND: This study explored the nature and extent of college student hazing in the USA. Hazing, a form of interpersonal violence, can jeopardize the health and safety of students. METHODS: Using a web-based survey, data were collected from 11,482 undergraduate students, aged 18-25 years, who attended one of 53 colleges and universities. Additionally, researchers interviewed 300 students and s…	2012		Int J Adolesc Med Health	24	1	83-90		10.1515/ijamh.2012.012	22909916	#231	Allan 2012		Reason for exclusion:Irrelevant
Changes in Habitual Sleep Duration after Continuous Positive Airway Pressure for Obstructive Sleep Apnea.	Tachikawa R; Minami T; Matsumoto T; Murase K; Tanizawa K; Inouchi M; Oga T; Chin K	RATIONALE: Obstructive sleep apnea (OSA) can affect not only sleep quality but also sleep duration. Determining the therapeutic effects of continuous positive airway pressure (CPAP) on habitual sleep profiles may shed light on the impact of OSA on sleep duration. OBJECTIVES: To determine whether and how CPAP affects habitual sleep duration in patients with OSA. METHODS: Assessments of sleep durat…	2017	Jun	Ann Am Thorac Soc	14	6	986-993		10.1513/AnnalsATS.201610-816OC	28326793	#232	Tachikawa 2017		Reason for exclusion:Irrelevant
Subjective but Not Actigraphy-Defined Sleep Predicts Next-Day Fatigue in Chronic Fatigue Syndrome: A Prospective Daily Diary Study.	Russell C; Wearden AJ; Fairclough G; Emsley RA; Kyle SD	STUDY OBJECTIVES: This study aimed to (1) examine the relationship between subjective and actigraphy-defined sleep, and next-day fatigue in chronic fatigue syndrome (CFS); and (2) investigate the potential mediating role of negative mood on this relationship. We also sought to examine the effect of presleep arousal on perceptions of sleep. METHODS: Twenty-seven adults meeting the Oxford criteria …	2016	Apr	Sleep	39	4	937-44		10.5665/sleep.5658	26715232	#233	Russell 2016		Reason for exclusion:Irrelevant
Does insomnia predict sick leave? The Hordaland Health Study.	Sivertsen B; Overland S; Bjorvatn B; Maeland JG; Mykletun A	OBJECTIVE: The purpose of this study is to prospectively examine the independent contribution of symptoms of insomnia on sick leave. METHODS: We used a historical cohort design with 4 years of follow-up. Information on sick leave was obtained from Norwegian official registry data and merged with health information from the Hordaland Health Study in Western Norway, 1997 to 1999. Six thousand eight…	2009	Jan	J Psychosom Res	66	1	67-74		10.1016/j.jpsychores.2008.06.011	19073296	#234	Sivertsen 2009		Reason for exclusion:Irrelevant
Neonatal arthritis disturbs sleep and behaviour of adult rat offspring and their dams.	Roizenblatt S; Andersen ML; Bignotto M; D'Almeida V; Martins PJ; Tufik S	This study aims to evaluate the impact of neonatal arthritis on adult pain threshold, sleep and general behaviours in rats and their lactating dams. Male pups were injected in the hind paw with complete Freund's adjuvant or saline on postnatal day (PN) 1. After weaning, dams were tested for anxiety, sleep recording or hormone profiling (ACTH, corticosterone and prolactin) and brain sampling (pine…	2010	Nov	Eur J Pain	14	10	985-91		10.1016/j.ejpain.2010.03.008	20400347	#235	Roizenblatt 2010		Reason for exclusion:Irrelevant
"Moments of Failure": Coping With Attention Deficit Hyperactivity Disorder, Sleep Deprivation, and Being Overweight: A Qualitative Hermeneutic-Phenomenological Investigation Into Participant Perspectives.	Zwennes CTC; Loth CA	BACKGROUND: People living with attention deficit hyperactivity disorder (ADHD) often have to cope with additional comorbid disorders. In daily practice, practitioners observe that ADHD not only causes a decline in participants' quality of life, but the presence of sleep and eating disorders also has an impact on daily functioning. The aims of this study are to give meaning to the experiences of p…	2019	Jul/Sep	J Addict Nurs	30	3	185-192		10.1097/JAN.0000000000000291	31478966	#236	ZwennesCTC 2019		Reason for exclusion:Irrelevant
Predictors of Quality of Life and Other Patient-Reported Outcomes in the PANORAMA Multinational Study of People With Type 2 Diabetes.	Bradley C; Eschw√®ge E; de Pablos-Velasco P; Parhofer KG; Simon D; Vandenberghe H; G√∂nder-Frederick L	OBJECTIVE: PANORAMA, a nine-country cross-sectional type 2 diabetes study, investigated factors associated with quality of life (QoL), health status, and other patient-reported outcome measures (PROMs). RESEARCH DESIGN AND METHODS: Patients were randomly or consecutively selected from primary/secondary care. PROMs included the Audit of Diabetes-Dependent Quality of Life (ADDQoL) (generic QoL item…	2018	Feb	Diabetes Care	41	2	267-276	ClinicalTrials.gov/NCT00916513	10.2337/dc16-2655	29183910	#237	Bradley 2018		Reason for exclusion:Irrelevant
Quality of life in long term ventilated adult patients with Duchenne muscular dystrophy.	Crescimanno G; Greco F; D'Alia R; Messina L; Marrone O	The aim of this study was to evaluate quality of life (QoL) and its possible determinants in patients affected by Duchenne muscular dystrophy (DMD) in late stages of their disease, when non-invasive ventilation (NIV) is already established. Forty-eight DMD patients who were treated by NIV were enrolled. QoL was assessed by the Individualized Neuromuscular Quality of Life (INQoL) questionnaire. By…	2019	Aug	Neuromuscul Disord	29	8	569-575		10.1016/j.nmd.2019.06.599	31395305	#238	Crescimanno 2019		Reason for exclusion:Irrelevant
Impact of long-term HPN on daily life in adults.	Persoon A; Huisman-de Waal G; Naber TA; Schoonhoven L; Tas T; Sauerwein H; van Achterberg T	BACKGROUND AND AIMS: Home parenteral nutrition (HPN) is a therapy that changes life radically and often means lifelong dependence on parenteral feeding. The aim of this study was to gain insight into problems experienced by adult patients who were dependent on long-term HPN. METHODS: A survey was performed on all patients at the ambulatory care clinics of two university centres. We used two techn…	2005	Apr	Clin Nutr	24	2	304-13		10.1016/j.clnu.2004.12.009	15784493	#239	Persoon 2005		Reason for exclusion:Irrelevant
A cognitive vulnerability model on sleep and mood in adolescents under naturalistically restricted and extended sleep opportunities.	Bei B; Wiley JF; Allen NB; Trinder J	STUDY OBJECTIVES: School terms and vacations represent naturally occurring periods of restricted and extended sleep opportunities. A cognitive model of the relationships among objective sleep, subjective sleep, and negative mood was tested across these periods, with sleep-specific (i.e., dysfunctional beliefs and attitudes about sleep) and global (i.e., dysfunctional attitudes) cognitive vulnerab…	2015	Mar	Sleep	38	3	453-61		10.5665/sleep.4508	25325471	#240	Bei 2015		Reason for exclusion:Irrelevant
Long-term outcome after discontinuation of benzodiazepines for insomnia: a survival analysis of relapse.	Morin CM; B√©langer L; Bastien C; Valli√®res A	Discontinuation of benzodiazepine (BZD) treatment for insomnia can be a difficult task. Cognitive-behavior therapy (CBT) for insomnia, combined with a supervised medication taper, can facilitate withdrawal but there is limited evidence on long-term outcome after discontinuation. The objective of this study was to examine medication-free survival time and predictors of relapse (i.e., resumed BZD h…	2005	Jan	Behav Res Ther	43	1	2014-01-01		10.1016/j.brat.2003.12.002	15531349	#241	Morin 2005		Reason for exclusion:Irrelevant
Lack of sleep affects the evaluation of emotional stimuli.	Tempesta D; Couyoumdjian A; Curcio G; Moroni F; Marzano C; De Gennaro L; Ferrara M	Sleep deprivation (SD) negatively affects various cognitive performances, but surprisingly evidence about a specific impact of sleep loss on subjective evaluation of emotional stimuli remains sparse. In the present study, we assessed the effect of SD on the emotional rating of standardized visual stimuli selected from the International Affective Picture System. Forty university students were assi…	2010	Apr	Brain Res Bull	82	2025-02-01	104-8		10.1016/j.brainresbull.2010.01.014	20117179	#242	Tempesta 2010		Reason for exclusion:Irrelevant
Twenty-four hours of total sleep deprivation selectively impairs attentional networks.	Jugovac D; Cavallero C	Performance decrements after sleep loss have been extensively studied and are usually attributed to generic attentional deficits. This claim, however, is based on the view of attention as a unitary construct, despite evidence that it should be considered a multidimensional cognitive ability. The aim of the present study was to evaluate the impact of one night of sleep deprivation on the efficienc…	2012		Exp Psychol	59	3	115-23		10.1027/1618-3169/a000133	22044791	#243	Jugovac 2012		Reason for exclusion:Irrelevant
Investigating the Interaction Between Sleep Symptoms of Arousal and Acquired Capability in Predicting Suicidality.	Hochard KD; Heym N; Townsend E	Heightened arousal significantly interacts with acquired capability to predict suicidality. We explore this interaction with insomnia and nightmares independently of waking state arousal symptoms, and test predictions of the Interpersonal Theory of Suicide (IPTS) and Escape Theory in relation to these sleep arousal symptoms. Findings from our e-survey (n¬†=¬†540) supported the IPTS over models of…	2017	Jun	Suicide Life Threat Behav	47	3	370-381		10.1111/sltb.12285	27481231	#244	Hochard 2017		Reason for exclusion:Irrelevant
Hippocampal Network Oscillations Rescue Memory Consolidation Deficits Caused by Sleep Loss.	Ognjanovski N; Broussard C; Zochowski M; Aton SJ	Oscillations in the hippocampal network during sleep are proposed to play a role in memory storage by patterning neuronal ensemble activity. Here we show that following single-trial fear learning, sleep deprivation (which impairs memory consolidation) disrupts coherent firing rhythms in hippocampal area CA1. State-targeted optogenetic inhibition of CA1 parvalbumin-expressing (PV+) interneurons du…	2018	Oct	Cereb Cortex	28	10	3711-3723		10.1093/cercor/bhy174	30060138	#245	Ognjanovski 2018		Reason for exclusion:Irrelevant
Antidepressant Response Trajectories and Associated Clinical Prognostic Factors Among Older Adults.	Smagula SF; Butters MA; Anderson SJ; Lenze EJ; Dew MA; Mulsant BH; Lotrich FE; Aizenstein H; Reynolds CF 3rd	IMPORTANCE: More than 50% of older adults with late-life major depressive disorder fail to respond to initial treatment with first-line pharmacological therapy. OBJECTIVES: To assess typical patterns of response to an open-label trial of extended-release venlafaxine hydrochloride (venlafaxine XR) for late-life depression and to evaluate which clinical factors are associated with the identified lo…	2015	Oct	JAMA Psychiatry	72	10	1021-8	ClinicalTrials.gov/NCT00892047	10.1001/jamapsychiatry.2015.1324	26288246	#246	Smagula 2015		Reason for exclusion:Irrelevant
Psychological functioning measures in patients with primary insomnia and sleep state misperception.	Dittoni S; Mazza M; Losurdo A; Testani E; Di Giacopo R; Marano G; Di Nicola M; Farina B; Mariotti P; Mazza S; Della Marca G	OBJECTIVE: Sleep state misperception (SSM) is a term used in the International Classification of Sleep Disorders to indicate people who mistakenly perceive their sleep as wakefulness. SSM is a form of primary insomnia. The aim of this study was to record psychological functioning measures (anxiety, depression, ability to feel pleasure, obsessive-compulsive traits) in a population of patients with…	2013	Jul	Acta Neurol Scand	128	1	54-60		10.1111/ane.12078	23406317	#247	Dittoni 2013		Reason for exclusion:Irrelevant
The role of sleep problems in the relationship between peer victimization and antisocial behavior: A five-year longitudinal study.	Chang LY; Wu WC; Wu CC; Lin LN; Yen LL; Chang HY	RATIONALE: Peer victimization in children and adolescents is a serious public health concern. Growing evidence exists for negative consequences of peer victimization, but research has mostly been short term and little is known about the mechanisms that moderate and mediate the impacts of peer victimization on subsequent antisocial behavior. OBJECTIVE: The current study intended to examine the lon…	2017	Jan	Soc Sci Med	173		126-133		10.1016/j.socscimed.2016.11.025	27939105	#248	Chang 2017		Reason for exclusion:Irrelevant
Effects of Psychological and Social Work Factors on Self-Reported Sleep Disturbance and Difficulties Initiating Sleep.	Vleeshouwers J; Knardahl S; Christensen JO	STUDY OBJECTIVES: This prospective cohort study examined previously underexplored relations between psychological/social work factors and troubled sleep in order to provide practical information about specific, modifiable factors at work. METHODS: A comprehensive evaluation of a range of psychological/social work factors was obtained by several designs; i.e., cross-sectional analyses at baseline …	2016	Apr	Sleep	39	4	833-46		10.5665/sleep.5638	26446114	#249	Vleeshouwers 2016		Reason for exclusion:Irrelevant
Patients' and clinicians' experiences of consultations in primary care for sleep problems and insomnia: a focus group study.	Dyas JV; Apekey TA; Tilling M; √òrner R; Middleton H; Siriwardena AN	BACKGROUND: Insomnia affects around one-third of adults in the UK. Many sufferers seek help from primary care. AIM: To explore patients' and primary care practitioners' expectations, experiences, and outcomes of consultations for sleep difficulties, as a basis for improving the treatment of insomnia in primary care. DESIGN OF STUDY: A qualitative phenomenological approach. METHOD: Separate focus …	2010	May	Br J Gen Pract	60	574	e180-200		10.3399/bjgp10X484183	20423574	#250	Dyas 2010		Reason for exclusion:Irrelevant
Lifetime experiences of hypomanic symptoms are associated with delayed and irregular sleep-wake cycle and seasonality in non-clinical adult samples.	Bae M; Lee K; Baek JH; Kim JS; Cho Y; Ryu S; Ha K; Hong KS	OBJECTIVES: Disturbances of the sleep-wake cycle and seasonality have been reported in patients with bipolar disorder (BD). Considering that BD seems to be a spectrum condition in terms of clinical and biological characteristics, circadian and seasonal rhythm related to BD could be detected in non-clinical individuals with subthreshold bipolarity. The aim of this study was to screen past hypomani…	2014	Jul	Compr Psychiatry	55	5	1111-5		10.1016/j.comppsych.2014.02.012	24666716	#251	Bae 2014		Reason for exclusion:Irrelevant
Emotional Intelligence in Children with Severe Sleep-Related Breathing Disorders.	Operto FF; Precenzano F; Bitetti I; Lanzara V; Fontana ML; Pastorino GMG; Carotenuto M; Pisani F; Polito AN; Smirni D; Roccella M	BACKGROUND: Obstructive sleep apnea syndrome (OSAS) affects up to 4% of a pediatric population, with many comorbidities in the medium-long term. Functional alterations in the prefrontal cortex (PFC) may explain why OSAS impacts aspects such as executive functions, memory, motor control, attention, visual-spatial skills, learning, and mood regulation. Emotional intelligence (EI) is a complex neuro…	2019		Behav Neurol	2019		6530539		10.1155/2019/6530539	31583023	#252	Operto 2019		Reason for exclusion:Irrelevant
Aligning work and circadian time in shift workers improves sleep and reduces circadian disruption.	Vetter C; Fischer D; Matera JL; Roenneberg T	Sleep loss and circadian disruption-a state of misalignment between physiological functions and imposed sleep/wake behavior-supposedly play central roles in the etiology of shift work-related pathologies [1-4]. Circadian entrainment is, however, highly individual [5], resulting in different chronotypes [6, 7]. Chronotype in turn modulates the effects of working times: compared to late chronotypes…	2015	Mar	Curr Biol	25	7	907-11		10.1016/j.cub.2015.01.064	25772446	#253	Vetter 2015		Reason for exclusion:Irrelevant
Sleep disturbance immediately prior to trauma predicts subsequent psychiatric disorder.	Bryant RA; Creamer M; O'Donnell M; Silove D; McFarlane AC	STUDY OBJECTIVES: This study investigated the extent to which sleep disturbance in the period immediately prior to a traumatic event predicted development of subsequent psychiatric disorder. DESIGN: Prospective design cohort study. SETTING: Four major trauma hospitals across Australia. PATIENTS: A total of 1033 traumatically injured patients were initially assessed during hospital admission and f…	2010	Jan	Sleep	33	1	69-74		10.1093/sleep/33.1.69	20120622	#254	Bryant 2010		Reason for exclusion:Irrelevant
A scalable cognitive behavioural program to promote healthy sleep during pregnancy and postpartum periods: protocol of a randomised controlled trial (the SEED project).	Bei B; Pinnington DM; Shen L; Blumfield M; Drummond SPA; Newman LK; Manber R	BACKGROUND: Poor sleep, including symptoms of insomnia are common during pregnancy and postpartum periods. Poor sleep during the perinatal period is linked to impaired daytime functioning, mood disturbance, and risk for chronic insomnia. Cognitive behavioural therapy (CBT) is consistently shown to be efficacious in treating insomnia, but it is largely inaccessible to new mothers, and surprisingly…	2019	Jul	BMC Pregnancy Childbirth	19	1	254		10.1186/s12884-019-2390-8	31331286	#255	Bei 2019		Reason for exclusion:Irrelevant
Cognitive behavioral therapy for insomnia enhances depression outcome in patients with comorbid major depressive disorder and insomnia.	Manber R; Edinger JD; Gress JL; San Pedro-Salcedo MG; Kuo TF; Kalista T	STUDY OBJECTIVE: Insomnia impacts the course of major depressive disorder (MDD), hinders response to treatment, and increases risk for depressive relapse. This study is an initial evaluation of adding cognitive behavioral therapy for insomnia (CBTI) to the antidepressant medication escitalopram (EsCIT) in individuals with both disorders. DESIGN AND SETTING: A randomized, controlled, pilot study i…	2008	Apr	Sleep	31	4	489-95		10.1093/sleep/31.4.489	18457236	#256	Manber 2008		Reason for exclusion:Irrelevant
Bullying and parasomnias: a longitudinal cohort study.	Wolke D; Lereya ST	BACKGROUND AND OBJECTIVES: Environmental factors such as serious trauma or abuse and related stress can lead to nightmares or night terrors. Being bullied can be very distressing for children, and victims display long-term social, psychological, and health consequences. Unknown is whether being bullied by peers may increase the risk for experiencing parasomnias such as nightmares, night terrors, …	2014	Oct	Pediatrics	134	4	e1040-8		10.1542/peds.2014-1295	25201799	#257	Wolke 2014		Reason for exclusion:Irrelevant
[Sleep impairment is a threat to good health].	Clark AJ; J√∏rgensen TS; Bonke J; Flyvbjerg A; Garde AH; Hermansen K; Krogholm K; M√∏ller M; Sj√∂din A; Zachariae B; Jennum PJ	Long-term sleep impairment is related to an increased risk of somatic health problems, e.g. overweight, Type 2 diabetes, cardiovascular disease and premature death. Avoidance of caffeine, alcohol, energy-rich or fatty foods and light from computer screens close to bedtime may counteract impaired sleep. A quiet, dark and well-tempered bedroom and physical activity during the day may have a positiv…	2016	May	Ugeskr Laeger	178	19				27188994	#258	Clark 2016		Reason for exclusion:Irrelevant
Association of insomnia severity with well-being, quality of life and health care costs: A cross-sectional study in older adults with chronic pain (PainS65+).	Dragioti E; Bernfort L; Larsson B; Gerdle B; Levin L√Ö	BACKGROUND: Insomnia is one of the most common complaints in chronic pain. This study aimed to evaluate the association of insomnia with well-being, quality of life and health care costs. METHODS: The sample included 2790 older individuals (median age¬†=¬†76; interquartile range [IQR]¬†=¬†70-82) with chronic pain. The participants completed a postal survey assessing basic demographic data, pain i…	2018	Feb	Eur J Pain	22	2	414-425		10.1002/ejp.1130	29034538	#259	Dragioti 2018		Reason for exclusion:Irrelevant
Hyperglycemia in patients undergoing cerebral aneurysm surgery: its association with long-term gross neurologic and neuropsychological function.	Pasternak JJ; McGregor DG; Schroeder DR; Lanier WL; Shi Q; Hindman BJ; Clarke WR; Torner JC; Weeks JB; Todd MM	OBJECTIVE: To evaluate whether elevated intraoperative blood glucose concentrations are associated with an increased risk of long-term neurologic dysfunction in patients at risk for ischemic brain injury. PATIENTS AND METHODS: Data from 1000 patients were retrieved from the Intraoperative Hypothermia for Aneurysm Surgery Trial database. All patients were recruited between February 2000 and April …	2008	Apr	Mayo Clin Proc	83	4	406-17		10.4065/83.4.406	18380986	#260	Pasternak 2008		Reason for exclusion:Irrelevant
Impact of lifestyle modifications on snoring and mild sleep apnoea patients.	Sahni N; Arora K; Bansal S; Reddy GVN; Malhotra S; Virk RS	OBJECTIVE: Behavioural modification through increasing nutritional awareness, along with customised dietary changes and education about physical inactivity, for obese snorers and mildly sleep apnoeic patients would help improve their quality of life. METHODS: A one-year prospective interventional study enrolled snorers and/or mild obstructive sleep apnoea sufferers, with 36 patients each in the t…	2021	Oct	J Laryngol Otol	135	10	892-896		10.1017/S0022215121002139	34372962	#261	Sahni 2021		Reason for exclusion:Irrelevant
In pre-school children, sleep objectively assessed via sleep-EEGs remains stable over 12 months and is related to psychological functioning, but not to cortisol secretion.	Hatzinger M; Brand S; Perren S; Von Wyl A; Stadelmann S; von Klitzing K; Holsboer-Trachsler E	STUDY OBJECTIVES: Cross-sectional studies provide evidence that in pre-schoolers poor sleep is by this age already associated with both poor psychological functioning and an increased cortisol secretion. However, long-term studies on the stability of sleep in pre-schoolers are scarce. The aim of the present study was therefore to investigate objectively assessed sleep in pre-schoolers longitudina…	2013	Nov	J Psychiatr Res	47	11	1809-14		10.1016/j.jpsychires.2013.08.007	24011863	#262	Hatzinger 2013		Reason for exclusion:Irrelevant
Chronic and high alcohol consumption has a negative impact on sleep and sleep-associated consolidation of declarative memory.	Junghanns K; Horbach R; Ehrenthal D; Blank S; Backhaus J	BACKGROUND: The importance of sleep for memory consolidation has become a major focus of research. While it is known that abstaining alcohol-dependent patients often have sleep disorders and that there is some cognitive impairment during early abstention a possible interaction of disturbed sleep with overnight memory consolidation has not been addressed in a study as yet. METHODS: Twenty-four alc…	2009	May	Alcohol Clin Exp Res	33	5	893-7		10.1111/j.1530-0277.2009.00909.x	19320630	#263	Junghanns 2009		Reason for exclusion:Irrelevant
Extended remediation of sleep deprived-induced working memory deficits using fMRI-guided transcranial magnetic stimulation.	Luber B; Steffener J; Tucker A; Habeck C; Peterchev AV; Deng ZD; Basner RC; Stern Y; Lisanby SH	STUDY OBJECTIVES: We attempted to prevent the development of working memory (WM) impairments caused by sleep deprivation using fMRI-guided repetitive transcranial magnetic stimulation (rTMS). Novel aspects of our fMRI-guided rTMS paradigm included the use of sophisticated covariance methods to identify functional networks in imaging data, and the use of fMRI-targeted rTMS concurrent with task per…	2013	Jun	Sleep	36	6	857-71		10.5665/sleep.2712	23729929	#264	Luber 2013		Reason for exclusion:Irrelevant
Shiftwork: safety, sleepiness and sleep.	Folkard S; Lombardi DA; Tucker PT	This brief paper reviews the available published literature on shiftwork and safety that allows the relative risk of "accidents" or injuries associated with specific features of shift systems to be estimated. Three main trends in risk are discussed, namely that (i) risk is higher on the night shift, and to a lesser extent the afternoon shift, than on the morning shift, (ii) risk increases over a …	2005	Jan	Ind Health	43	1	2025-03-20		10.2486/indhealth.43.20	15732299	#265	Folkard 2005		Reason for exclusion:Irrelevant
Quality of life in patients with thyroid cancer compared with the general population.	Singer S; Lincke T; Gamper E; Bhaskaran K; Schreiber S; Hinz A; Schulte T	BACKGROUND: Since patients with thyroid cancer have a very good prognosis overall, clinicians may often assume that their quality of life is comparable to the general population. We hypothesized that quality of life of thyroid cancer patients is lower compared with the general population while controlling the effect of age and gender. METHODS: At the beginning of their stay at an inpatient rehabi…	2012	Feb	Thyroid	22	2	117-24		10.1089/thy.2011.0139	22191388	#266	Singer 2012		Reason for exclusion:Irrelevant
The Humanistic and Economic Burden of Narcolepsy.	Flores NM; Villa KF; Black J; Chervin RD; Witt EA	STUDY OBJECTIVES: To evaluate the burden of narcolepsy--with respect to psychiatric comorbidities, Health-Related Quality of Life (HRQoL), direct costs for healthcare resource utilization, and indirect costs for reported work loss-through comparison of patients to matched controls. METHODS: This analysis was conducted on data from the 2011, 2012, and 2013 US National Health and Wellness Survey (N…	2016	Mar	J Clin Sleep Med	12	3	401-7		10.5664/jcsm.5594	26518705	#267	Flores 2016		Reason for exclusion:Irrelevant
Effects of short- and long-term variations in RLS severity on perceived health status - the COR-study.	Fuhs A; Bentama D; Antkowiak R; Mathis J; Trenkwalder C; Berger K	In a cohort study among 2751 members (71.5% females) of the German and Swiss RLS patient organizations changes in restless legs syndrome (RLS) severity over time was assessed and the impact on quality of life, sleep quality and depressive symptoms was analysed. A standard set of scales (RLS severity scale IRLS, SF-36, Pittsburgh Sleep Quality Index and the Centre for Epidemiologic Studies Depress…	2014		PLoS One	9	4	e94821		10.1371/journal.pone.0094821	24743353	#268	Fuhs 2014		Reason for exclusion:Irrelevant
Effect of Sleep-disordered Breathing Severity on Cognitive Performance Measures in a Large Community Cohort of Young School-aged Children.	Hunter SJ; Gozal D; Smith DL; Philby MF; Kaylegian J; Kheirandish-Gozal L	RATIONALE: Sleep-disordered breathing (SDB) in children is associated with cognitive challenges. However, potential associations between SDB severity and neurocognitive function, as well as the presence of an SDB cutoff, have not been fully explored. OBJECTIVES: To determine whether SDB-associated adverse changes in neurocognitive functioning are severity dependent. METHODS: A total of 1,010 snor…	2016	Sep	Am J Respir Crit Care Med	194	6	739-47		10.1164/rccm.201510-2099OC	26930303	#269	Hunter 2016		Reason for exclusion:Irrelevant
Factor structure and psychometric properties of the Pittsburgh Sleep Quality Index in community-based adolescents.	Raniti MB; Waloszek JM; Schwartz O; Allen NB; Trinder J	STUDY OBJECTIVES: The Pittsburgh Sleep Quality Index (PSQI) is a widely used self-report questionnaire that assesses general sleep quality. This study aimed to validate the single-factor scoring structure and related psychometric properties in the English language version of the PSQI in community-based adolescents. METHODS: Participants were 889 (352 males, 39.6%) students (age M = 15.71 ¬± 1.57;…	2018	Jun	Sleep	41	6			10.1093/sleep/zsy066	29608755	#270	Raniti 2018		Reason for exclusion:Irrelevant
Impact of weak social ties and networks on poor sleep quality: A case study of Iranian employees.	Masoudnia E	The poor sleep quality is one of the major risk factors of somatic, psychiatric and social disorders and conditions as well as the major predictors of quality of employees' performance. The previous studies in Iran had neglected the impacts of social factors including social networks and ties on adults sleep quality. Thus, the aim of the current research was to determine the relationship between …	2015	Dec	Asian J Psychiatr	18		42-8		10.1016/j.ajp.2015.10.005	26494526	#271	Masoudnia 2015		Reason for exclusion:Irrelevant
The impact on sleep of a multidisciplinary cognitive behavioural pain management programme: a pilot study.	Cunningham JM; Blake C; Power CK; O'Keeffe D; Kelly V; Horan S; Spencer O; Fullen BM	BACKGROUND: Reduced sleep quality is a common complaint among patients with chronic pain, with 50-80% of patients reporting sleep disturbance. Improvements in pain and quality of life measures have been achieved using a multidisciplinary cognitive behavioural therapy pain management programme (CBT-PMP) that aims to recondition attitudes to pain, and improve patients' self-management of their cond…	2011	Jan	BMC Musculoskelet Disord	12		5	ISRCTN/ISRCTN74913595	10.1186/1471-2474-12-5	21219600	#272	Cunningham 2011		Reason for exclusion:Irrelevant
Measurements of sleepiness and fatigue.	Shahid A; Shen J; Shapiro CM	Sleepiness and fatigue are terms commonly used in clinical practice and research. At times sleepiness and fatigue are used interchangeably; however, each of them has distinct implications for diagnosis and treatment. The objective of this article is to review the psychometric properties of the measurements of sleepiness and fatigue. Although there are objective and subject measures to evaluate sl…	2010	Jul	J Psychosom Res	69	1	81-9		10.1016/j.jpsychores.2010.04.001	20630266	#273	Shahid 2010		Reason for exclusion:Irrelevant
[Acceptability and compliance to long-term continuous positive pressure treatment].	Berkani K; Dimet J	INTRODUCTION: Compliance with continuous positive pressure treatment (CPAP) is a determining factor in the management of the obstructive sleep apnea syndrome (OSAS). Long-term compliance has been poorly studied. METHODS: The probability of long-term continuation of CPAP was evaluated retrospectively by an analysis of survival in 252¬†patients treated by CPAP after a screening of 472¬†patients dur…	2015	Mar	Rev Mal Respir	32	3	249-55		10.1016/j.rmr.2014.01.012	25847202	#274	Berkani 2015		Reason for exclusion:Irrelevant
Clinical characteristics, outcome, and predictors of neurological sequelae of persistent congenital hyperinsulinism: A single tertiary center experience.	Laimon W; Aboelenin HM; El Tantawi NT	AIM: Congenital hyperinsulinism (CHI) is a heterogeneous disease with variable genetic etiology, histopathology, and clinical phenotype. This study aims to describe the clinical characteristics of persistent CHI and evaluate long-term neurological outcome and its risk factors in a cohort of Egyptian children. METHODS: Clinical, genetic, and biochemical data of 42 patients with CHI were collected.…	2021	May	Pediatr Diabetes	22	3	388-399		10.1111/pedi.13186	33528087	#275	Laimon 2021		Reason for exclusion:Irrelevant
Australasian Sleep Association position statement regarding the use of psychological/behavioral treatments in the management of insomnia in adults.	Ree M; Junge M; Cunnington D	Insomnia disorder is a high prevalence condition with a high disease burden, which, left untreated, can increase risk of poorer health outcomes. Due to Insomnia's tendency towards having a chronic course, long-term treatment approaches are required to reduce the impact of Insomnia over time. After reviewing the available literature, The Australasian Sleep Association (ASA) recommends Cognitive Be…	2017	Aug	Sleep Med	36 Suppl 1		S43-S47		10.1016/j.sleep.2017.03.017	28648226	#276	Ree 2017		Reason for exclusion:Irrelevant
Bright-light effects on cognitive performance in elderly persons working simulated night shifts: psychological well-being as a mediator?	Kretschmer V; Schmidt KH; Griefahn B	PURPOSE: The present study examined whether the relationship between light exposure and cognitive functioning is mediated by psychological well-being in elderly persons working night shifts. The role of psychological well-being has been neglected so far in the relationship between bright light and cognitive performance. Sleepiness and mood were applied as indicators of psychological well-being. C…	2013	Nov	Int Arch Occup Environ Health	86	8	901-14		10.1007/s00420-012-0826-9	23117329	#277	Kretschmer 2013		Reason for exclusion:Irrelevant
Longitudinal Impact of Resolution of Snoring in Young Children on Psychosocial Functioning.	Biggs SN; Walter LM; Jackman AR; Nisbet LC; Weichard AJ; Hollis SL; Davey MJ; Anderson V; Nixon GM; Horne RS	OBJECTIVE: To determine whether sustained resolution of sleep disordered breathing (SDB) in young children, either because of treatment or spontaneous recovery, predicted long-term improvements in quality of life, family functioning, and parental stress. STUDY DESIGN: Children diagnosed with primary snoring (n = 16), mild obstructive sleep apnea (OSA, n = 11), moderate-severe (MS) OSA (n = 8), an…	2015	Dec	J Pediatr	167	6	1272-9.e1		10.1016/j.jpeds.2015.09.016	26456738	#278	Biggs 2015		Reason for exclusion:Irrelevant
Daytime sleepiness and driving performance in patients with obstructive sleep apnea: comparison of the MSLT, the MWT, and a simulated driving task.	Pizza F; Contardi S; Mondini S; Trentin L; Cirignotta F	STUDY OBJECTIVES: To test the reliability of a driving-simulation test for the objective measurement of daytime alertness compared with the Multiple Sleep Latency Test (MSLT) and with the Maintenance of Wakefulness Test (MWT), and to test the ability to drive safely, in comparison with on-road history, in the clinical setting of untreated severe obstructive sleep apnea. DESIGN: N/A. SETTING: Slee…	2009	Mar	Sleep	32	3	382-91		10.1093/sleep/32.3.382	19294958	#279	Pizza 2009		Reason for exclusion:Irrelevant
Effects of Fatigue on Residents' Performance in Laparoscopy.	Tsafrir Z; Korianski J; Almog B; Many A; Wiesel O; Levin I	BACKGROUND: The influence of fatigue on residents' performance in laparoscopy was prospectively assessed through a computer-based virtual reality simulation (VRS) model. STUDY DESIGN: Twenty-six residents (14 novices, 12 experienced) were recruited. In the first stage, each participant was initially tested on 8 VRS-based tasks. In the second, run-in stage, each resident had 8 hours of hands-on pr…	2015	Aug	J Am Coll Surg	221	2	564-70.e3		10.1016/j.jamcollsurg.2015.02.024	26081177	#280	Tsafrir 2015		Reason for exclusion:Irrelevant
Rehabilitation is compromised by arousal and sleep disorders: results of a survey of rehabilitation centres.	Worthington AD; Melia Y	PRIMARY OBJECTIVE: To investigate the impact of disorders of arousal and sleep disturbance on everyday living and participation in rehabilitation. RESEARCH DESIGN: Survey of rehabilitation centres based on naturalistic observation. METHOD: One hundred and thirty-five adults with acquired brain injury were reported by rehabilitation staff in seven centres across the UK for presence of arousal and/…	2006	Mar	Brain Inj	20	3	327-32		10.1080/02699050500488249	16537274	#281	Worthington 2006		Reason for exclusion:Irrelevant
Protocol for the Optimune trial: a randomized controlled trial evaluating a novel Internet intervention for breast cancer survivors.	Holtdirk F; Mehnert A; Weiss M; Meyer B; Watzl C	INTRODUCTION: Depression and fatigue are common in breast cancer survivors, and their presence is associated with personal suffering and worse prognosis. While many women receive short-term psychological support in the acute treatment phase, this is rarely available in subsequent phases. Internet interventions for breast cancer survivors could provide additional psychological support, as they are…	2020	Jan	Trials	21	1	117	ClinicalTrials.gov/NCT03643640	10.1186/s13063-019-3987-y	31996235	#282	Holtdirk 2020		Reason for exclusion:Irrelevant
Holiday and school-term sleep patterns of Australian adolescents.	Warner S; Murray G; Meyer D	The holiday and school-term sleep patterns of 310 Australian senior school students were surveyed in a longitudinal study, along with self-reported sleep quality, mood, daytime functioning, grades and circadian preference. Evidence was found that with the impact of school schedule, students accrued a significant sleep debt, obtaining insufficient sleep for their needs and reporting lowered mood a…	2008	Oct	J Adolesc	31	5	595-608		10.1016/j.adolescence.2007.10.005	18076979	#283	Warner 2008		Reason for exclusion:Irrelevant
Impact of cultural and linguistic factors on symptom reporting by patients with cancer.	Wang XS; Cleeland CS; Mendoza TR; Yun YH; Wang Y; Okuyama T; Johnson VE	BACKGROUND: Patient reporting of the severity and impact of symptoms is an essential component of cancer symptom management and cancer treatment clinical trials. In multinational clinical trials, cultural and linguistic variations in patient-reported outcomes instruments could confound the interpretation of study results. METHODS: The severity and interference of multiple symptoms in 1433 cancer …	2010	May	J Natl Cancer Inst	102	10	732-8		10.1093/jnci/djq097	20348233	#284	Wang 2010		Reason for exclusion:Irrelevant
Disentangling the effects of depression on trajectories of sleep problems from adolescence through young adulthood.	Chang LY; Chang HY; Lin LN; Wu CC; Yen LL	BACKGROUND: Little is known about the differential influences of between- and within-person effects of depression as well as its long-term impacts on sleep problems in adolescents. This study aims to disentangle these differences by estimating three effects of depression (i.e., long-term, immediate, and fluctuating). METHODS: The sample included 1345 males and 1283 females in Taiwan. In multileve…	2017	Aug	J Affect Disord	217		48-54		10.1016/j.jad.2017.03.067	28390261	#285	Chang 2017		Reason for exclusion:Irrelevant
Sleeping problems in Chinese illicit drug dependent subjects.	Tang J; Liao Y; He H; Deng Q; Zhang G; Qi C; Cui H; Jiao B; Yang M; Feng Z; Chen X; Hao W; Liu T	BACKGROUND: Illicit drug use/dependence has been recognized as a major problem. Clinical studies demonstrate that poor sleep quality is associated with increased frequency of drug use and relapse. However, few studies have addressed the issue of sleep quality among illicit drug dependent subjects. METHODS: This cross-sectional study explored sleep quality in drug dependent subjects in China. We s…	2015	Feb	BMC Psychiatry	15		28		10.1186/s12888-015-0409-x	25884573	#286	Tang 2015		Reason for exclusion:Irrelevant
Towards quantitative cutoffs for insomnia: how current diagnostic criteria mischaracterize remission.	Pillai V; Roth T; Drake CL	OBJECTIVE: Although sleep symptoms of insomnia can be quantified, none of the current diagnostic systems stipulate quantitative cutoffs for sleep-onset latency (SOL) or wake time after sleep onset (WASO). Diagnoses are based instead on idiographic patient reports of "difficulty" falling/staying asleep. Therefore, we examined whether remission of insomnia as per the diagnostic criteria results fro…	2016	Oct	Sleep Med	26		62-68		10.1016/j.sleep.2016.01.013	27288048	#287	Pillai 2016		Reason for exclusion:Irrelevant
Psychological morbidity, illness representations, and quality of life in female and male patients with obstructive sleep apnea syndrome.	Sampaio R; Pereira MG; Winck JC	Obstructive sleep apnea syndrome (OSAS) is a sleep-related breathing disorder that affects both women and men. The aim of this study was to characterize and investigate the differences in terms of anxiety, depression, illness perception, and quality of life between female and male OSAS patients from a total of 111 patients (33 women and 78 men) who were recently diagnosed with OSAS in an outpatie…	2012		Psychol Health Med	17	2	136-49		10.1080/13548506.2011.579986	21745022	#288	Sampaio 2012		Reason for exclusion:Irrelevant
Sleep disorders: impact on daytime functioning and quality of life.	Szentkir√°lyi A; Madar√°sz CZ; Nov√°k M	This article provides an overview of the daytime symptoms associated with the most common sleep disorders, namely insomnia, restless legs syndrome, obstructive sleep apnea syndrome and shift wake-sleep disorder. Psychological and social dysfunction resulting from these sleep disturbances are explained and discussed in detail. Health-related quality of life is a concept that reflects the changes i…	2009	Feb	Expert Rev Pharmacoecon Outcomes Res	9	1	49-64		10.1586/14737167.9.1.49	19371179	#289	Szentkir√°lyi 2009		Reason for exclusion:Irrelevant
Low-frequency repetitive transcranial magnetic stimulation in the right prefrontal cortex combined with partial sleep deprivation in treatment-resistant depression: a randomized sham-controlled trial.	Krstiƒá J; Buzad≈æiƒá I; Milanoviƒá SD; Iliƒá NV; Pajiƒá S; Iliƒá TV	INTRODUCTION: Sham-controlled low-frequency repetitive transcranial magnetic stimulation (rTMS) was used in patients with pharmacoresistant major depression as an added treatment along with partial sleep deprivation (PSD). In addition, the potential predictive role of brain-derived neurotrophic factor genetic polymorphism on treatment response was analyzed. METHODS: We recruited 19 female patient…	2014	Dec	J ECT	30	4	325-31		10.1097/YCT.0000000000000099	24625704	#290	Krstiƒá 2014		Reason for exclusion:Irrelevant
Does hypoglycaemia affect the improvement in QoL after the transition to insulin in people with type 2 diabetes?	Wieringa TH; de Wit M; Twisk JWR; Snoek FJ	PURPOSE: Quality of Life (QoL) of insulin-na√Øve people with type 2 diabetes mellitus (T2DM) improves after transition to insulin. Little is known about the role of hypoglycaemia in this context. Secondary analyses of the Study of the Psychological Impact in Real care of Initiating insulin glargine Treatment (SPIRIT) aimed to investigate the relationship between hypoglycaemia and QoL when transit…	2018	Feb	J Endocrinol Invest	41	2	249-258		10.1007/s40618-017-0744-5	28803366	#291	Wieringa 2018		Reason for exclusion:Irrelevant
Sydney Diabetes centre's experience of the Australian Government's roll out of subsidised continuous glucose monitoring for children with type 1 diabetes mellitus.	Sandy JL; Nyunt O; Woodhead HJ; Youde LS; Ramjan KA; Jack MM; Lim L; Shepherd M; Marshall A; Townsend N; Wilson S; Duke SA; Slavich E; Hameed S	AIM: To determine patient/carer expectations of continuous glucose monitoring (CGM) and short-term satisfaction, to assess the efficacy of CGM in improving: fear of hypoglycaemia and glycaemic control (HbA(1c) , ketosis, hypoglycaemia) and to determine time requirements of diabetes clinic staff in commencing and administering CGM. METHODS: We assessed CGM-na√Øve patients starting on CGM at a Sydn…	2019	Sep	J Paediatr Child Health	55	9	1056-1062		10.1111/jpc.14340	30565355	#292	Sandy 2019		Reason for exclusion:Irrelevant
Short-term positive airway pressure therapy response in obstructive sleep apnea patients: impact of treatment on the quality of life.	Yurtlu ≈û; Sarƒ±man N; Levent E; Soylu AC; Alparslan S; Saygƒ± A	INTRODUCTION: We aimed to assess the compliance of obstructive sleep apnea (OSA) patients of whom we planned positive airway pressure (PAP) therapy by using "Calgary Sleep Apnea Quality of Life Index (SAQLI)","Epworth Sleepiness Score (ESS)","OSAS Symptoms Questionnaire (OSQ)" and, to investigate the early effects of treatment on the quality of life. PATIENTS AND METHODS: A total of 30 adult (mal…	2012		Tuberk Toraks	60	4	327-35		10.5578/tt.4057	23289462	#293	Yurtlu≈û 2012		Reason for exclusion:Irrelevant
The possible long-term effects of early-life circadian rhythm disturbance on social behavior.	Kohyama J	Sleep loss impairs brain function. As late sleep onset can reduce sleep, this sleep/circadian rhythm disturbance may cause brain impairment. Specific data on the long-term effects of sleep/circadian rhythm disturbance on subsequent brain function are lacking. Japan, a sleep-deprived society from infancy to adulthood, provides an ideal platform to investigate the association of these disturbances …	2014	Jul	Expert Rev Neurother	14	7	745-55		10.1586/14737175.2014.927735	24902476	#294	Kohyama 2014		Reason for exclusion:Irrelevant
Effects of Gastric Bypass Surgery on the Brain: Simultaneous Assessment of Glucose Uptake, Blood Flow, Neural Activity, and Cognitive Function During Normo- and Hypoglycemia.	Almby KE; Lundqvist MH; Abrahamsson N; Kvernby S; Fahlstr√∂m M; Pereira MJ; Gingnell M; Karlsson FA; Fanni G; Sundbom M; Wiklund U; Haller S; Lubberink M; Wikstr√∂m J; Eriksson JW	While Roux-en-Y gastric bypass (RYGB) surgery in obese individuals typically improves glycemic control and prevents diabetes, it also frequently causes asymptomatic hypoglycemia. Previous work showed attenuated counterregulatory responses following RYGB. The underlying mechanisms as well as the clinical consequences are unclear. In this study, 11 subjects without diabetes with severe obesity were…	2021	Jun	Diabetes	70	6	1265-1277		10.2337/db20-1172	33674408	#295	Almby 2021		Reason for exclusion:Irrelevant
Are changes in worry associated with treatment response in cognitive behavioral therapy for insomnia?	Sunnhed R; Jansson-Fr√∂jmark M	AIM: Little is known about why some patients respond to cognitive behavioral therapy for insomnia, whereas other patients do not. To understand differences in treatment response, there is a dire need to examine processes of change. The purpose was to investigate the long-term association between insomnia-related worry and outcomes following cognitive behavior therapy for insomnia. METHODS: Sixty …	2014		Cogn Behav Ther	43	1	2025-11-01		10.1080/16506073.2013.846399	24215302	#296	Sunnhed 2014		Reason for exclusion:Irrelevant
User Compliance and Behavioral Adaptation Associated With Supine Avoidance Therapy.	Levendowski D; Cunnington D; Swieca J; Westbrook P	This study investigates behavioral adaptation to vibrotactile position-avoidance therapy during sleep in patients with obstructive sleep apnea (n =135) across 15 to 52 weeks. The overall compliance, based on nights used ‚â• 4 hr, was 71%. Overall regular use, that is, ‚â• 4 hr/night over 70% of nights, was 88%. Poor early compliance strongly predicted poor long-term treatment adherence, with 92% …	2018	Jan-Feb	Behav Sleep Med	16	1	27-37		10.1080/15402002.2016.1163704	27159044	#297	Levendowski 2018		Reason for exclusion:Irrelevant
Sleep quality and acute pain severity among young adults with and without chronic pain: the role of biobehavioral factors.	Graham JE; Streitel KL	Adequate sleep is essential for health across the lifespan and is likely to be influenced by different factors among those with chronic pain than among others. Questionnaires were administered to 362 college students, some of whom reported chronic pain from varied sources. Among chronic pain sufferers (n = 108), pain severity was uniquely associated with sleep quality after controlling for gender…	2010	Oct	J Behav Med	33	5	335-45		10.1007/s10865-010-9263-y	20464629	#298	Graham 2010		Reason for exclusion:Irrelevant
Workplace bullying and sleep difficulties: a 2-year follow-up study.	Hansen AM; Hogh A; Garde AH; Persson R	PURPOSE: The aims of the present study were to investigate whether being subjected to bullying and witnessing bullying at the workplace was associated with concurrent sleep difficulties, whether frequently bullied/witnesses have more sleep difficulties than occasionally bullied/witnesses, and whether there were associations between being subjected to bullying or witnessing bullying at the workpla…	2014	Apr	Int Arch Occup Environ Health	87	3	285-94		10.1007/s00420-013-0860-2	23460184	#299	Hansen 2014		Reason for exclusion:Irrelevant
Prazosin versus quetiapine for nighttime posttraumatic stress disorder symptoms in veterans: an assessment of long-term comparative effectiveness and safety.	Byers MG; Allison KM; Wendel CS; Lee JK	Posttraumatic stress disorder (PTSD) is an anxiety disorder experienced by combat veterans. Nighttime symptoms are often unrelieved by selective serotonin reuptake inhibitor therapy, and increased use of prazosin or quetiapine for treatment is seen. The purpose of this study was to determine the short- and long-term effectiveness and safety of prazosin versus quetiapine for treating nighttime sym…	2010	Jun	J Clin Psychopharmacol	30	3	225-9		10.1097/JCP.0b013e3181dac52f	20473055	#300	Byers 2010		Reason for exclusion:Irrelevant
The sleep position trainer: a new treatment for positional obstructive sleep apnoea.	van Maanen JP; Meester KA; Dun LN; Koutsourelakis I; Witte BI; Laman DM; Hilgevoord AA; de Vries N	BACKGROUND: Positional obstructive sleep apnoea (POSA), defined as a supine apnoea-hypopnoea index (AHI) twice or more as compared to the AHI in the other positions, occurs in 56 % of obstructive sleep apnoea patients. Positional therapy (PT) is one of several available treatment options for these patients. So far, PT has been hampered by compliance problems, mainly because of the usage of bulky …	2013	May	Sleep Breath	17	2	771-9		10.1007/s11325-012-0764-5	22927107	#301	vanMaanen 2013		Reason for exclusion:Irrelevant
One-year evolution of sleep quality in older users of benzodiazepines: a longitudinal cohort study in belgian nursing home residents.	Bourgeois J; Elseviers MM; Van Bortel L; Petrovic M; Vander Stichele RH	OBJECTIVES: Chronic use of benzodiazepines and z-drugs (BZD/Zs), the most commonly used symptomatic treatment for sleep problems, is discouraged because of the unproven long-term effectiveness. In this study, we evaluated 1-year evolution of subjective sleep quality of chronic BZD/Z users compared with nonusers. METHODS: All cognitively competent residents from ten Belgian nursing homes were scre…	2014	Sep	Drugs Aging	31	9	677-82		10.1007/s40266-014-0203-3	25145751	#302	Bourgeois 2014		Reason for exclusion:Irrelevant
Repetitive thought impairs sleep quality: an experience sampling study.	Takano K; Sakamoto S; Tanno Y	Although previous research has suggested that presleep negative cognitive activities are associated with poor sleep quality, there is little evidence regarding the association between negative thoughts and sleep in real-life settings. The present study used experience sampling and long-term sleep monitoring with actigraphy to investigate the relationships among negative repetitive thought, mood, …	2014	Jan	Behav Ther	45	1	67-82		10.1016/j.beth.2013.09.004	24411116	#303	Takano 2014		Reason for exclusion:Irrelevant
Pediatric polysomnography: the patient and family perspective.	Das S; Mindell J; Millet GC; Ofer D; Beck SE; Mason TB; Brooks LJ; Traylor J; Marcus CL	STUDY OBJECTIVES: The gold-standard test used to diagnose childhood obstructive sleep apnea is polysomnography. However, this test requires an overnight stay at a sleep laboratory and the attachment of multiple sensors to the patient. The long-term impact of this testing on the child and family are not known. We hypothesized that polysomnography does not precipitate acute or chronic psychological…	2011	Feb	J Clin Sleep Med	7	1	81-7			21344042	#304	Das 2011		Reason for exclusion:Irrelevant
Longitudinal course and outcome of chronic insomnia in Hong Kong Chinese children: a 5-year follow-up study of a community-based cohort.	Zhang J; Lam SP; Li SX; Li AM; Lai KY; Wing YK	OBJECTIVES: There are limited data on the long-term outcome of childhood insomnia. We explored the longitudinal course, predictors, and impact of childhood insomnia in a community-based cohort. DESIGN: 5-year prospective follow-up. SETTING: Community-based. PARTICIPANTS: 611 children (49% boys) aged 9.0 ¬± 1.8 years at baseline; 13.7 ¬± 1.8 years at follow-up. INTERVENTION: NA. MAIN EXPOSURES: Ch…	2011	Oct	Sleep	34	10	1395-402		10.5665/SLEEP.1286	21966071	#305	Zhang 2011		Reason for exclusion:Irrelevant
Long-term changes of sexual function in men with obstructive sleep apnea after initiation of continuous positive airway pressure.	Budweiser S; Luigart R; J√∂rres RA; Kollert F; Kleemann Y; Wieland WF; Pfeifer M; Arzt M	INTRODUCTION: Obstructive sleep apnea (OSA), particularly intermittent nocturnal hypoxemia, is associated with erectile dysfunction (ED). AIM: We investigated in patients with OSA whether continuous positive airway pressure (CPAP) therapy has a long-term effect on sexual function, including ED, in the presence of other risk factors for ED. METHODS: Within a long-term observational design, we reas…	2013	Feb	J Sex Med	10	2	524-31		10.1111/j.1743-6109.2012.02968.x	23088487	#306	Budweiser 2013		Reason for exclusion:Irrelevant
Living with cystic fibrosis-related diabetes or type 1 diabetes mellitus: a comparative study exploring health-related quality of life and patients' reported experiences of hypoglycaemia.	Tierney S; Webb K; Jones A; Dodd M; McKenna D; Rowe R; Whitehouse J; Deaton C	OBJECTIVES: To compare patients with type 1 diabetes mellitus (T1DM) or cystic fibrosis-related diabetes (CFRD) on frequency and severity of symptoms suggestive of hypoglycaemia and diabetes-specific health-related quality of life (HRQoL). METHODS: This was a cross-sectional comparison study. Participants with T1DM or CFRD completed a questionnaire that assessed symptoms suggestive of hypoglycaem…	2008	Dec	Chronic Illn	4	4	278-88		10.1177/1742395308094240	19091936	#307	Tierney 2008		Reason for exclusion:Irrelevant
Descriptors of restless legs syndrome sensations.	Kerr S; McKinon W; Bentley A	BACKGROUND: Restless legs syndrome (RLS) is characterised by an urge to move in response to unusual sensations in the legs. Patients experience difficulty describing their RLS sensations, resulting in a diverse range of descriptors which have not been fully categorised. The purpose of this study was to describe RLS sensations and to evaluate the accuracy of current diagnostic descriptors. METHODS…	2012	Apr	Sleep Med	13	4	409-13		10.1016/j.sleep.2011.11.020	22425577	#308	Kerr 2012		Reason for exclusion:Irrelevant
Maternal depressed mood moderates the impact of infant sleep on mother-infant bonding.	Hairston IS; Solnik-Menilo T; Deviri D; Handelzalts JE	Parent-infant bonding has long-term consequences for the psychological wellbeing of the child. Considering the centrality of infant sleep patterns in infant-caregiver interactions in the first year of life, we propose that infant sleep patterns act as a catalyst or disruptor for mother-infant relationship, such that infant sleep patterns contribute to maternal mood, maternal sleep quality, percep…	2016	Dec	Arch Womens Ment Health	19	6	1029-1039		10.1007/s00737-016-0652-2	27438464	#309	Hairston 2016		Reason for exclusion:Irrelevant
Associations between chronotype, sleep quality, suicidality, and depressive symptoms in patients with major depression and healthy controls.	Selvi Y; Aydin A; Boysan M; Atli A; Agargun MY; Besiroglu L	Research interest concerning associations between sleep characteristics and suicidality in psychopathology has been growing. However, possible linkages of suicidality to sleep characteristics in terms of sleep quality and chronotypes among depressive patients have not been well documented. In the current study, the authors investigated the possible effects of sleep quality and chronotype on the s…	2010	Oct	Chronobiol Int	27	2025-10-09	1813-28		10.3109/07420528.2010.516380	20969525	#310	Selvi 2010		Reason for exclusion:Irrelevant
Attempters, adherers, and non-adherers: latent profile analysis of CPAP use with correlates.	Wohlgemuth WK; Chirinos DA; Domingo S; Wallace DM	STUDY OBJECTIVES: To examine whether subtypes of continuous positive airway pressure (CPAP) user profiles could be identified, and to determine predictors of CPAP subgroup membership. DESIGN: A retrospective, correlational approach was used. Subjects attended clinic where a CPAP download was performed and questionnaires were completed. Additional information was obtained from the electronic medic…	2015	Mar	Sleep Med	16	3	336-42		10.1016/j.sleep.2014.08.013	25441752	#311	Wohlgemuth 2015		Reason for exclusion:Irrelevant
To sleep, perchance to enrich learning?	Hill CM; Hogan AM; Karmiloff-Smith A	There is evidence that sleep enhances memory and learning. Childhood is a critical period for neurodevelopment, and minor but persistent disruption of sleep may have long-term implications for cognitive performance. Sleep is critical for health and is undervalued both in our 24 h society and in paediatric clinical practice. Paediatricians need to understand the neurodevelopmental consequences of …	2007	Jul	Arch Dis Child	92	7	637-43		10.1136/adc.2006.096156	17588978	#312	Hill 2007		Reason for exclusion:Irrelevant
Collectivism, individualism, and pragmatism in China: implications for perceptions of mental health.	Kolstad A; Gjesvik N	This study aimed to better understand how minor mental health problems (MMPs) are perceived by well-educated urban dwellers in China who are influenced by Western values. Urban China is a rapidly changing society in which traditional Chinese culture and Western thought coexist. As a result, the established processes of interdependent self-appraisal have been challenged and a sense of a bicultural…	2014	Apr	Transcult Psychiatry	51	2	264-85		10.1177/1363461514525220	24616231	#313	Kolstad 2014		Reason for exclusion:Irrelevant
Semantic priming effect during REM-sleep inertia in patients with narcolepsy.	Mazzetti M; Campi C; Mattarozzi K; Plazzi G; Tuozzi G; Vandi S; Vignatelli L; Cipolli C	Patients with narcolepsy-cataplexy (NC) present excessive daytime sleepiness (EDS), cataplexy and an altered architecture of nocturnal sleep, with frequent episodes of REM-sleep at sleep onset (SOREM-sleep). This altered organization of nocturnal sleep may be accompanied by some differences in the functioning of the cognitive processes involved in the access, organization and consolidation of inf…	2006	Dec	Brain Res Bull	71	2025-03-01	270-8		10.1016/j.brainresbull.2006.09.011	17113956	#314	Mazzetti 2006		Reason for exclusion:Irrelevant
A qualitative evaluation of DAFNE-HART: A psychoeducational programme to restore hypoglycaemia awareness.	Shuttlewood E; De Zoysa N; Rankin D; Amiel S	AIMS: Impaired awareness of hypoglycaemia (IAH) in people with type 1 diabetes is a dangerous condition that is associated with a six-fold greater risk of severe hypoglycaemia than for people with awareness. A new psychoeducational programme, DAFNE-HART, has been specifically designed to address persistent IAH. The initial pilot showed promising outcomes including fewer hypoglycaemic episodes and…	2015	Aug	Diabetes Res Clin Pract	109	2	347-54		10.1016/j.diabres.2015.05.034	26028571	#315	Shuttlewood 2015		Reason for exclusion:Irrelevant
Effect of adjunctive modafinil on wakefulness and quality of life in patients with excessive sleepiness-associated obstructive sleep apnoea/hypopnoea syndrome: a 12-month, open-label extension study.	Hirshkowitz M; Black J	OBJECTIVE: To evaluate the long-term effect on wakefulness, functional status and quality of life and tolerability of adjunctive modafinil in continuous positive airway pressure (CPAP)-treated patients with residual excessive sleepiness (ES) associated with obstructive sleep apnoea/hypopnoea syndrome (OSA/HS). STUDY DESIGN: 12-month, open-label extension of a 12-week, randomised, double-blind, pl…	2007		CNS Drugs	21	5	407-16		10.2165/00023210-200721050-00004	17447828	#316	Hirshkowitz 2007		Reason for exclusion:Irrelevant
Medical predictors for long-term behavioral and emotional outcomes in children and adolescents after invasive treatment of congenital heart disease.	Spijkerboer AW; De Koning WB; Duivenvoorden HJ; Bogers AJ; Verhulst FC; Helbing WA; Utens EM	BACKGROUND: The aim of the study was to test the following: (1) the predictive value of medical variables for long-term parent-reported behavioral and emotional problems in children and adolescents who underwent invasive treatment of congenital heart disease in infancy and (2) the relationship between parental psychological distress and parental reports on problems in children. METHODS: The Child…	2010	Nov	J Pediatr Surg	45	11	2146-53		10.1016/j.jpedsurg.2010.07.026	21034936	#317	Spijkerboer 2010		Reason for exclusion:Irrelevant
Sleep disturbances and their association with mental health among women exposed to intimate partner violence.	Pigeon WR; Cerulli C; Richards H; He H; Perlis M; Caine E	BACKGROUND: Intimate partner violence puts the victim at risk for substantial medical and psychiatric morbidity. As with other stress- and trauma-related experiences, intimate partner violence is associated with sleep disturbance, particularly insomnia and nightmares. This association, however, has not been well characterized in terms of general prevalence or its further relationship with depress…	2011	Dec	J Womens Health (Larchmt)	20	12	1923-9		10.1089/jwh.2011.2781	21988551	#318	Pigeon 2011		Reason for exclusion:Irrelevant
Quality of life in children with narcolepsy.	Inocente CO; Gustin MP; Lavault S; Guignard-Perret A; Raoux A; Christol N; Gerard D; Dauvilliers Y; Reim√£o R; Bat-Pitault F; Lin JS; Arnulf I; Lecendreux M; Franco P	AIMS: To evaluate the health-related quality of life (HRQL) and its correlates in children and adolescents with narcolepsy. METHODS: We compared the clinical characteristics of control subjects and patients with primary narcolepsy from data collected at the National Reference Centers for Narcolepsy. RESULTS: The cohort included 69 control subjects (29 boys) and 117 patients (65 boys; 59 de novo p…	2014	Aug	CNS Neurosci Ther	20	8	763-71		10.1111/cns.12291	24922610	#319	Inocente 2014		Reason for exclusion:Irrelevant
Chronobiology, sleep-related risk factors and light therapy in perinatal depression: the "Life-ON" project.	Baiardi S; Cirignotta F; Cicolin A; Garbazza C; D'Agostino A; Gambini O; Giordano A; Canevini M; Zambrelli E; Marconi AM; Mondini S; Borgwardt S; Cajochen C; Rizzo N; Manconi M	BACKGROUND: Perinatal depression (PND) has an overall estimated prevalence of roughly 12¬†%. Untreated PND has significant negative consequences not only on the health of the mothers, but also on the physical, emotional and cognitive development of their children. No certain risk factors are known to predict PND and no completely safe drug treatments are available during pregnancy and breastfeedi…	2016	Nov	BMC Psychiatry	16	1	374	ClinicalTrials.gov/NCT02664467	10.1186/s12888-016-1086-0	27814712	#320	Baiardi 2016		Reason for exclusion:Irrelevant
Fatigue mitigation with SleepTrackTXT2 in air medical emergency care systems: study protocol for a randomized controlled trial.	Patterson PD; Moore CG; Guyette FX; Doman JM; Sequeira D; Werman HA; Swanson D; Hostler D; Lynch J; Russo L; Hines L; Swecker K; Runyon MS; Buysse DJ	BACKGROUND: Most air medical Emergency Medical Services (EMS) clinicians work extended duration shifts, and more than 50% report inadequate sleep, poor sleep quality, and/or poor recovery between shifts. The SleepTrackTXT pilot trial (ClinicalTrials.gov, NCT02063737) showed that use of mobile phone text messages could impact EMS clinician self-reported fatigue and sleepiness during long duration …	2017	Jun	Trials	18	1	254	ClinicalTrials.gov/NCT02783027ClinicalTrials.gov/NCT02063737	10.1186/s13063-017-1999-z	28583143	#321	Patterson 2017		Reason for exclusion:Irrelevant
Effects of non-pharmacological interventions on anxiety, depression, and sleep quality in patients with postoperative glaucoma: A protocol for systematic review and network meta-analysis.	Liu J; Cao L; Yang G; Zhou R	BACKGROUND: Glaucoma is the second most-common blinding ophthalmic disease in the world, and its incidence has been rising year by year in recent years. Currently, the main treatment of glaucoma still relies on surgery. Glaucoma patients often suffer from various psychological problems like anxiety and depression not only because of the lack of understanding of the surgical treatment of glaucoma,…	2021	Sep	Medicine (Baltimore)	100	35	e27090		10.1097/MD.0000000000027090	34477144	#322	Liu 2021		Reason for exclusion:Irrelevant
Hemodynamic and psychological responses to laboratory stressors in women: assessing the roles of menstrual cycle phase, premenstrual symptomatology, and sleep characteristics.	Lustyk MK; Douglas HA; Shilling EA; Woods NF	This study assessed whether premenstrual symptomatology and/or sleep characteristics explain increased luteal phase psychophysiological reactivity to laboratory stressors. We hypothesized that: (1) premenstrual symptoms and sleep characteristics would explain greater luteal versus follicular phase psychophysiological reactivity, (2) symptoms and sleep characteristics would differentially predict …	2012	Dec	Int J Psychophysiol	86	3	283-90		10.1016/j.ijpsycho.2012.10.009	23092740	#323	Lustyk 2012		Reason for exclusion:Irrelevant
[Education of patients with sleep apnea syndrome: Feasibility of a phone coaching procedure. Phone-coaching and SAS].	Leseux L; Rossin N; Sedkaoui K; Pontier S; Harribey N; Deleurme S; Germaini G; Jeanne F; Adrover L; Leophonte P; Fraysse JL; Didier A	INTRODUCTION: The most commonly used treatment for obstructive sleep apnea syndrome (OSA) is the application of continuous positive airway pressure (CPAP) during sleep. However compliance with this treatment is frequently below 70%. METHODS: The main aim of this study was to evaluate the feasibility of an educational intervention (EI) delivered in phone calls made to OSA patients (n=66) treated w…	2012	Jan	Rev Mal Respir	29	1	40-6		10.1016/j.rmr.2011.11.001	22240218	#324	Leseux 2012		Reason for exclusion:Irrelevant
5-years APAP adherence in OSA patients--do first impressions matter?	van Zeller M; Severo M; Santos AC; Drummond M	BACKGROUND: Although continuous positive airway pressure (CPAP) is effective in treating obstructive sleep apnoea (OSA), inadequate adherence remains a major cause of treatment failure. This study aimed to determine long term adherence to auto adjusting-CPAP (APAP) and its influencing factors including the role of initial compliance. METHODS: Eighty-eight male patients with newly diagnosed modera…	2013	Dec	Respir Med	107	12	2046-52		10.1016/j.rmed.2013.10.011	24169074	#325	vanZeller 2013		Reason for exclusion:Irrelevant
The relationship of severity of symptoms of depression, anxiety, and stress with sleep quality in earthquake survivors in Kermanshah.	Bavafa A; Khazaie H; Khaledi-Paveh B; Rezaie L	BACKGROUND: Earthquake is one of the most common natural disasters. A 7.3" Richter earthquake happened at 5km from the town of Ezgeleh in Kermanshah province in 2017, which caused several physical and mental injuries. The present study was conducted to investigate the sleep quality and mental health difficulties of those affected by earthquake and predict sleep quality according to severity of sy…	2019	Jul	J Inj Violence Res	11	2	225-232		10.5249/jivr.v11i2.1203	31263090	#326	Bavafa 2019		Reason for exclusion:Irrelevant
Group-based cognitive behavioral therapy program for improving poor sleep quality and quality of life in people with epilepsy: A pilot study.	Paardekooper D; Thayer Z; Miller L; Nikpour A; Gascoigne MB	Sleep difficulties are commonly reported by patients with epilepsy and can have a detrimental impact on overall quality of life. The purpose of this pilot study was to assess the efficacy of a psychotherapeutic approach, namely Cognitive Behavioral Therapy for Insomnia (CBT-I), in improving sleep quality in patients with epilepsy. Twenty outpatients with epilepsy who reported poor sleep quality w…	2020	Mar	Epilepsy Behav	104	Pt A	106884		10.1016/j.yebeh.2019.106884	31982831	#327	Paardekooper 2020		Reason for exclusion:Irrelevant
Improving the Diagnosis and Treatment of Pediatric Bipolar Disorder.	Findling RL; Chang KD	Awareness of the prevalence and impact of bipolar disorder in pediatric patients has grown in recent years. Youths with this disorder are at risk for poor long-term outcomes, but with careful screening, clinicians may be able to detect early signs or subthreshold symptoms and provide a timely diagnosis and effective treatment. Although several pharmacologic options are available for patients aged…	2018	Mar/Apr	J Clin Psychiatry	79	2			10.4088/JCP.su17023ah3c	29659209	#328	Findling 2018		Reason for exclusion:Irrelevant
Early developmental changes in sleep in infants: the impact of maternal depression.	Armitage R; Flynn H; Hoffmann R; Vazquez D; Lopez J; Marcus S	OBJECTIVES: This study evaluated whether sleep over the first 6 months of life was more disturbed in infants born to mothers who were depressed compared with infants from nondepressed mothers. DESIGN: Actigraphy was recorded for 7 consecutive days starting at 2 weeks postpartum and monthly thereafter until 6 months of age. Mothers completed daily sleep/wake diaries. Sleep data at 2 weeks and 6 mo…	2009	May	Sleep	32	5	693-6		10.1093/sleep/32.5.693	19480236	#329	Armitage 2009		Reason for exclusion:Irrelevant
A randomized controlled trial with bright light and melatonin for the treatment of delayed sleep phase disorder: effects on subjective and objective sleepiness and cognitive function.	Wilhelmsen-Langeland A; Saxvig IW; Pallesen S; Nordhus IH; Vedaa √ò; Lundervold AJ; Bjorvatn B	Delayed sleep phase disorder (DSPD) is a circadian rhythm sleep disorder. Patients with DSPD have problems initiating sleep if they go to bed at a conventional time, and they often have problems waking at desired times. If they rise early in the morning, they usually experience severe sleepiness during morning hours. In the present study, we investigated the short- and long-term effects on measur…	2013	Oct	J Biol Rhythms	28	5	306-21		10.1177/0748730413500126	24132057	#330	Wilhelmsen-Langeland 2013		Reason for exclusion:Irrelevant
Investigating reasons for CPAP adherence in adolescents: a qualitative approach.	Prashad PS; Marcus CL; Maggs J; Stettler N; Cornaglia MA; Costa P; Puzino K; Xanthopoulos M; Bradford R; Barg FK	STUDY OBJECTIVES: Adolescents with obstructive sleep apnea syndrome (OSAS) represent an important but understudied subgroup of long-term continuous positive airway pressure (CPAP) users. The purpose of this qualitative study was to identify factors related to adherence from the perspective of adolescents and their caregivers. METHODS: Individual open-ended, semi-structured interviews were conduct…	2013	Dec	J Clin Sleep Med	9	12	1303-13		10.5664/jcsm.3276	24340293	#331	Prashad 2013		Reason for exclusion:Irrelevant
To What Extent do Sleep Quality and Duration Mediate the Effect of Perceived Discrimination on Health? Evidence from Philadelphia.	Yang TC; Park K	Little research investigates whether sleep mediates the adverse effect of perceived discrimination on health and even less is known about whether sleep quality and sleep duration mediate the relationships in the same fashion. We applied a recently developed mediation analysis approach to a survey administered in 2008 in Philadelphia, PA, that includes 9042 adults. Health was measured with self-ra…	2015	Dec	J Urban Health	92	6	1024-37		10.1007/s11524-015-9986-8	26449781	#332	Yang 2015		Reason for exclusion:Irrelevant
Temporal Stability of the Ford Insomnia Response to Stress Test (FIRST).	Jarrin DC; Chen IY; Ivers H; Drake CL; Morin CM	STUDY OBJECTIVES: The Ford Insomnia Response to Stress Test (FIRST) is a self-report tool that measures sleep reactivity (i.e., vulnerability to experience situational insomnia under stressful conditions). Sleep reactivity has been termed a "trait-like" vulnerability; however, evidence of its long-term stability is lacking. The main objective of the current psychometric study was to investigate t…	2016	Oct	J Clin Sleep Med	12	10	1373-1378		10.5664/jcsm.6192	27568895	#333	Jarrin 2016		Reason for exclusion:Irrelevant
Differential activation of the default mode network in jet lagged individuals.	Coutinho JF; Gon√ßalves OF; Maia L; Fernandes Vasconcelos C; Perrone-McGovern K; Simon-Dack S; Hernandez K; Oliveira-Silva P; Mesquita AR; Sampaio A	Long-term exposure to transmeridian flights has been shown to impact cognitive functioning. Nevertheless, the immediate effects of jet lag in the activation of specific brain networks have not been investigated. We analyzed the impact of short-term jet lag on the activation of the default mode network (DMN). A group of individuals who were on a transmeridian flight and a control group went throug…	2015	Feb	Chronobiol Int	32	1	143-9		10.3109/07420528.2014.955187	25180985	#334	Coutinho 2015		Reason for exclusion:Irrelevant
Surviving the Holocaust: a meta-analysis of the long-term sequelae of a genocide.	Barel E; Van IJzendoorn MH; Sagi-Schwartz A; Bakermans-Kranenburg MJ	The current set of meta-analyses elucidates the long-term psychiatric, psychosocial, and physical consequences of the Holocaust for survivors. In 71 samples with 12,746 participants Holocaust survivors were compared with their counterparts (with no Holocaust background) on physical health, psychological well-being, posttraumatic stress symptoms, psychopathological symptomatology, cognitive functi…	2010	Sep	Psychol Bull	136	5	677-98		10.1037/a0020339	20804233	#335	Barel 2010		Reason for exclusion:Irrelevant
Sleep and behavioral problems in rolandic epilepsy.	Samaitienƒó R; Nork≈´nienƒó J; Tumienƒó B; Grikinienƒó J	Although patients with benign childhood epilepsy with centrotemporal spikes exhibit a benign course of the disease, some of them display sleep and behavioral problems. Sixty-one patients with rolandic epilepsy, aged 6-11 years, were included in this study. The patients were divided into two subgroups according to the presence of seizures over the preceding 6 months. The control group comprised 25…	2013	Feb	Pediatr Neurol	48	2	115-22		10.1016/j.pediatrneurol.2012.10.012	23337004	#336	Samaitienƒó 2013		Reason for exclusion:Irrelevant
Is shift work making your patient sick? Emerging theories and therapies for treating shift work disorder.	Rosenberg R; Doghramji PP	"Shift work" is a term that applies to a wide array of nontraditional work schedules. Shift work disorder (SWD) is a circadian rhythm sleep disorder experienced by a subset of shift workers that is characterized by excessive sleepiness during work and/or insomnia during scheduled sleep times. It is estimated to affect up to 2 million Americans, and is associated with increased morbidity and morta…	2011	Sep	Postgrad Med	123	5	106-15		10.3810/pgm.2011.09.2465	21904092	#337	Rosenberg 2011		Reason for exclusion:Irrelevant
Chronic sleep curtailment impairs the flexible implementation of task goals in new parents.	Plessow F; Kiesel A; Petzold A; Kirschbaum C	Chronic sleep curtailment is a major concern for health in Western societies. Yet, research on potential consequences of long-term sleep curtailment on cognitive functions is still scarce. The present study investigated the link between chronic sleep limitation and executive functions that enable adaptation to changing environmental demands, i.e. the ability to flexibly implement task goals. To a…	2011	Jun	J Sleep Res	20	2	279-87		10.1111/j.1365-2869.2010.00878.x	20704644	#338	Plessow 2011		Reason for exclusion:Irrelevant
Multimodal Emotion Recognition Is Resilient to Insufficient Sleep: Results From Cross-Sectional and Experimental Studies.	Holding BC; Laukka P; Fischer H; B√§nziger T; Axelsson J; Sundelin T	OBJECTIVES: Insufficient sleep has been associated with impaired recognition of facial emotions. However, previous studies have found inconsistent results, potentially stemming from the type of static picture task used. We therefore examined whether insufficient sleep was associated with decreased emotion recognition ability in two separate studies using a dynamic multimodal task. METHODS: Study …	2017	Nov	Sleep	40	11			10.1093/sleep/zsx145	28958084	#339	Holding 2017		Reason for exclusion:Irrelevant
Poor sleep and lower working memory in grade 1 children: cross-sectional, population-based study.	Cho M; Quach J; Anderson P; Mensah F; Wake M; Roberts G	OBJECTIVE: Poor sleep and working memory difficulties are both associated with learning difficulties, but it is not known whether they are linked with each other in childhood. We aimed to determine, in a population-based sample of grade 1 children, whether poor sleep is associated with reduced working memory capacity. METHODS: Cross-sectional population-based study. All grade 1 children in 44 ele…	2015	Jan-Feb	Acad Pediatr	15	1	111-6		10.1016/j.acap.2014.06.021	25528129	#340	Cho 2015		Reason for exclusion:Irrelevant
Sleep disturbance preceding suicide among veterans.	Pigeon WR; Britton PC; Ilgen MA; Chapman B; Conner KR	OBJECTIVES: We examined the role of sleep disturbance in time to suicide since the last treatment visit among veterans receiving Veterans Health Administration (VHA) services. METHODS: Among 423 veteran suicide decedents from 2 geographic areas, systematic chart reviews were conducted on the 381 (90.1%) who had a VHA visit in the last year of life. Veteran suicides with a documented sleep disturb…	2012	Mar	Am J Public Health	102 Suppl 1	Suppl 1	S93-7		10.2105/AJPH.2011.300470	22390611	#341	Pigeon 2012		Reason for exclusion:Irrelevant
Characterization and factors associated with sleep quality in adolescents with bipolar I disorder.	Roybal DJ; Chang KD; Chen MC; Howe ME; Gotlib IH; Singh MK	Sleep disturbance is an early marker for bipolar disorder (BD) onset in youth. We characterized sleep quality in adolescents experiencing mania within the last 6-12 months. We examined the association between mood and sleep in 27 adolescents with BD and 24 matched healthy controls (HC). Subjects were assessed by parent and teen report of sleep, a semi-structured clinical interview, the Young Mani…	2011	Dec	Child Psychiatry Hum Dev	42	6	724-40		10.1007/s10578-011-0239-0	21701911	#342	Roybal 2011		Reason for exclusion:Irrelevant
Sleep paralysis as spiritual experience.	Hufford DJ	This article presents an overview of the sleep paralysis experience from both a cultural and a historical perspective. The robust, complex phenomenological pattern that represents the subjective experience of sleep paralysis is documented and illustrated. Examples are given showing that, for a majority of subjects, sleep paralysis is taken to be a kind of spiritual experience. This is, in part, b…	2005	Mar	Transcult Psychiatry	42	1	1945-11-01		10.1177/1363461505050709	15881267	#343	Hufford 2005		Reason for exclusion:Irrelevant
Poor sleep at baseline predicts worse mood outcomes in patients with co-occurring bipolar disorder and substance dependence.	Putnins SI; Griffin ML; Fitzmaurice GM; Dodd DR; Weiss RD	BACKGROUND: Sleep problems are common in patients with bipolar disorder and have been shown to predict subsequent mood symptoms. Sleep problems have also been shown to lead to worse substance use outcomes in individuals with substance use disorder. However, the relationship between sleep and clinical outcomes in a population with co-occurring bipolar disorder and substance use disorder is unclear…	2012	May	J Clin Psychiatry	73	5	703-8		10.4088/JCP.11m07007	22313797	#344	Putnins 2012		Reason for exclusion:Irrelevant
Effects of Afternoon Nap Deprivation on Adult Habitual Nappers' Inhibition Functions.	Chen Q; Ru T; Yang M; Yan P; Li J; Yao Y; Li X; Zhou G	Multiple studies have established the effects of afternoon naps on cognition. However, relatively few studies have investigated the domain of executive functions. Moreover, the effects of napping on inhibition are far from conclusive. The present study employed adult habitual nappers to investigate the effects of afternoon nap deprivation on response-based inhibition assessed by a Go/No-go task a…	2018		Biomed Res Int	2018		5702646		10.1155/2018/5702646	29765985	#345	Chen 2018		Reason for exclusion:Irrelevant
Development of a Novel Tool to Support Engagement With Continuous Glucose Monitoring Systems and Optimize Outcomes.	Barnard-Kelly KD; Polonsky WH	BACKGROUND: Increasing numbers of people with diabetes, especially those with type 1 diabetes (T1D), are using continuous glucose monitoring (CGM) systems to support their diabetes self-management, yet even so only approximately 30% of individuals with T1D meet the American Diabetes Association HbA1c target of 58‚Äâmmol/mol (7.5%) for children and 53‚Äâmmol/mol (7.0%) for adults. We aimed to prod…	2020	Jan	J Diabetes Sci Technol	14	1	151-154		10.1177/1932296819848686	31113238	#346	Barnard-Kelly 2020		Reason for exclusion:Irrelevant
Experience of hypoglycaemia is associated with changes in beliefs about diabetes in patients with type 2 diabetes.	Malanda UL; Bot SD; French DP; Kostense PJ; Wade AN; Dekker JM; Nijpels G; Farmer AJ	AIM: Hypoglycaemia may have a detrimental impact on quality of life for patients with Type 2 diabetes. There are few clinical studies exploring the impact of experiencing hypoglycaemia on beliefs about diabetes and health status. The aim of this study was to explore associations between experience of hypoglycaemia and changes in diabetes beliefs and self-reported health status in patients with no…	2011	Nov	Diabet Med	28	11	1395-400		10.1111/j.1464-5491.2011.03340.x	21627685	#347	Malanda 2011		Reason for exclusion:Irrelevant
Brief and distinct empirical sleepiness and fatigue scales.	Bailes S; Libman E; Baltzan M; Amsel R; Schondorf R; Fichten CS	OBJECTIVE: Sleepiness and fatigue are conceptually distinct but pervasively confounded in research, measurement instruments, clinical settings, and everyday spoken language. The purpose of the present study was to construct two scales that represent unconfounded measures of sleepiness and fatigue, using widely used questionnaires. METHOD: Four questionnaires purporting to measure sleepiness [Stan…	2006	Jun	J Psychosom Res	60	6	605-13		10.1016/j.jpsychores.2005.08.015	16731235	#348	Bailes 2006		Reason for exclusion:Irrelevant
Modafinil in the media: metaphors, medicalisation and the body.	Coveney CM; Nerlich B; Martin P	This paper uses UK media coverage of the sleep drug modafinil to investigate the medicalisation of sleep at a conceptual level. Using metaphorical frame analysis we investigate the conceptual links created in media discourse between sleep and health, and the body and technology in the UK. Using this novel analytical tool we explore under what circumstances modafinil is constructed as a necessary …	2009	Feb	Soc Sci Med	68	3	487-95		10.1016/j.socscimed.2008.11.016	19084314	#349	Coveney 2009		Reason for exclusion:Irrelevant
Disentangling the effects of psychological and physical work demands on sleep, recovery and maladaptive chronic stress outcomes within a large sample of Australian nurses.	Winwood PC; Lushington K	AIM: This paper reports a study to determine if different types of work strain experienced by nurses, particularly those of an essentially psychological nature, such as emotional demand, mental effort and problems with peers and/or supervisors, have a differential impact on sleep quality and overall recovery from work strain, compared with physical work strains, and lead to higher maladaptive chr…	2006	Dec	J Adv Nurs	56	6	679-89		10.1111/j.1365-2648.2006.04055.x	17118046	#350	Winwood 2006		Reason for exclusion:Irrelevant
Self-reported health-related quality of life and sleep disturbances in Taiwanese people with heart failure.	Chen HM; Clark AP; Tsai LM; Lin CC	BACKGROUND AND RESEARCH OBJECTIVE: Health-related quality of life (HRQOL) has been viewed as the most important clinical outcome of heart failure (HF) management. However, information about the predictors of HRQOL in Taiwanese people with HF is limited, especially for the effects of sleep disturbances on HF. PURPOSE: The purpose of this study was to identify predictors of HRQOL in Taiwanese peopl…	2010	Nov-Dec	J Cardiovasc Nurs	25	6	503-13		10.1097/JCN.0b013e3181e15c37	20938252	#351	Chen 2010		Reason for exclusion:Irrelevant
Does Improving Marital Quality Improve Sleep? Results From a Marital Therapy Trial.	Troxel WM; Braithwaite SR; Sandberg JG; Holt-Lunstad J	For most adults, sleep is a dyadic behavior. Only recently have studies explored the dynamic association between sleep and relationship functioning among bed partners. The current study is the first to examine bidirectional associations between changes in insomnia and changes in marital quality over time, in the context of a marital therapy trial. Among husbands, improvements in marital satisfact…	2017	Jul-Aug	Behav Sleep Med	15	4	330-343		10.1080/15402002.2015.1133420	27110636	#352	Troxel 2017		Reason for exclusion:Irrelevant
Predictors of sleep quality in hemodialysis patients.	Guney I; Atalay H; Solak Y; Altintepe L; Toy H; Tonbul HZ; Turk S	PURPOSE: Poor sleep quality (SQ) is common in hemodialysis (HD) patients. Factors associated with poor SQ are not well understood. The objectives of the present study were to determine the prevalence of poor SQ in HD patients in our region and to examine the association between SQ and health-related quality of life (HRQoL), depression, and certain clinical and laboratory parameters. METHODS: A to…	2010	Mar	Int J Artif Organs	33	3	154-60		10.1177/039139881003300304	20383859	#353	Guney 2010		Reason for exclusion:Irrelevant
Sleep deprivation affects multiple distinct cognitive processes.	Ratcliff R; Van Dongen HP	Sleep deprivation adversely affects the ability to perform cognitive tasks, but theories range from predicting an overall decline in cognitive functioning (because of reduced stability in attentional networks) to claiming specific deficits in executive functions. In the present study, we measured the effects of sleep deprivation on a two-choice numerosity discrimination task. A diffusion model wa…	2009	Aug	Psychon Bull Rev	16	4	742-51		10.3758/PBR.16.4.742	19648462	#354	Ratcliff 2009		Reason for exclusion:Irrelevant
Cultural Explanations of Sleep Paralysis in Italy: The Pandafeche Attack and Associated Supernatural Beliefs.	Jalal B; Romanelli A; Hinton DE	The current study examines cultural explanations regarding sleep paralysis (SP) in Italy. The study explores (1) whether the phenomenology of SP generates culturally specific interpretations and causal explanations and (2) what are the beliefs and local traditions associated with such cultural explanations. The participants were Italian nationals from the general population (n¬†=¬†68) recruited i…	2015	Dec	Cult Med Psychiatry	39	4	651-64		10.1007/s11013-015-9442-y	25802016	#355	Jalal 2015		Reason for exclusion:Irrelevant
Loneliness trajectories from middle childhood to pre-adolescence: impact on perceived health and sleep disturbance.	Harris RA; Qualter P; Robinson SJ	The current study is the first to examine the association between chronic loneliness and perceived health, school absence due to illness, sleep duration and disturbance, in a sample of pre-adolescents (N = 209). Loneliness was measured in three collection waves that were 18 months apart and covered the ages 8-11 years. Using growth mixture modeling, two groups were identified with discrete growth…	2013	Dec	J Adolesc	36	6	1295-304		10.1016/j.adolescence.2012.12.009	23403089	#356	Harris 2013		Reason for exclusion:Irrelevant
Quality of life in patients with primary restless leg syndrome: community-based study.	Svetel MV; Jovic JS; Pekmezovic TD; Kostic VS	Restless leg syndrome (RLS) is frequently associated with poor mental health and impaired quality of life (QoL), due to discomfort, pain, fatigue, inability to rest, sleep disturbances, and consequently, anxiety and depression. The aim of this study is to address this issue in a community-based cohort of patients with RLS. The present study is a sub-analysis of the community-based prevalence stud…	2015	Aug	Neurol Sci	36	8	1345-51		10.1007/s10072-015-2103-7	25677847	#357	Svetel 2015		Reason for exclusion:Irrelevant
Treating nighttime fears in young children with bibliotherapy: evaluating anxiety symptoms and monitoring behavior change.	Lewis KM; Amatya K; Coffman MF; Ollendick TH	OBJECTIVE: Children's nighttime fears are a normal part of child development and are transient for most children, but result in considerable distress for others. The present study evaluated a 4-week bibliotherapy intervention designed to treat young children with persistent and interfering nighttime fears utilizing a multiple baseline design. METHOD: Nine children between 5 and 7 years of age wit…	2015	Mar	J Anxiety Disord	30		103-12		10.1016/j.janxdis.2014.12.004	25638438	#358	Lewis 2015		Reason for exclusion:Irrelevant
Selective processing of food words during insulin-induced hypoglycemia in healthy humans.	Brody S; Keller U; Degen L; Cox DJ; Sch√§chinger H	RATIONALE: Hypoglycemia leads to undernutrition of the brain. Favoring selective processing of food stimuli would be an adaptive cognitive strategy. However, hypoglycemia is known to impair several aspects of cognitive function, and it is unknown whether selective cognitive processing of food stimuli occurs during insulin-induced hypoglycemia. METHODS: In a single-blind repeated measures design, …	2004	Apr	Psychopharmacology (Berl)	173	2025-02-01	217-20		10.1007/s00213-003-1722-5	14726998	#359	Brody 2004		Reason for exclusion:Irrelevant
Predictors of long-term adherence to continuous positive airway pressure therapy in patients with obstructive sleep apnea and cardiovascular disease in the SAVE study.	Chai-Coetzer CL; Luo YM; Antic NA; Zhang XL; Chen BY; He QY; Heeley E; Huang SG; Anderson C; Zhong NS; McEvoy RD	STUDY OBJECTIVES: To determine the clinical variables that best predict long- term continuous positive airway pressure (CPAP) adherence among patients with cardiovascular disease who have obstructive sleep apnea (OSA). DESIGN: 12-mo prospective within-trial observational study. SETTING: Centers in China, Australia, and New Zealand participating in the Sleep Apnea cardioVascular Endpoints (SAVE) s…	2013	Dec	Sleep	36	12	1929-37	ClinicalTrials.gov/NCT00738179	10.5665/sleep.3232	24293768	#360	Chai-Coetzer 2013		Reason for exclusion:Irrelevant
Effect of a Web-Based Cognitive Behavior Therapy for Insomnia Intervention With 1-Year Follow-up: A Randomized Clinical Trial.	Ritterband LM; Thorndike FP; Ingersoll KS; Lord HR; Gonder-Frederick L; Frederick C; Quigg MS; Cohn WF; Morin CM	IMPORTANCE: Although cognitive behavior therapy for insomnia (CBT-I) has been established as the first-line recommendation for the millions of adults with chronic insomnia, there is a paucity of trained clinicians to deliver this much needed treatment. Internet-delivered CBT-I has shown promise as a method to overcome this obstacle; however, the long-term effectiveness has not been proven in a re…	2017	Jan	JAMA Psychiatry	74	1	68-75	ClinicalTrials.gov/NCT01438697	10.1001/jamapsychiatry.2016.3249	27902836	#361	Ritterband 2017		Reason for exclusion:Irrelevant
Night eating syndrome in young adult women: prevalence and correlates.	Striegel-Moore RH; Dohm FA; Hook JM; Schreiber GB; Crawford PB; Daniels SR	OBJECTIVE: The current study examined the prevalence and clinical significance of night eating syndrome (NES) in a community cohort of Black and White women. METHOD: We assessed 682 Black and 659 White women for NES, eating disorders, and psychiatric symptomatology. RESULTS: The prevalence was 1.6% (22 of 1,341; Blacks [n = 20]; Whites [n = 2]). Comparisons between identified Black women and the …	2005	Apr	Int J Eat Disord	37	3	200-6		10.1002/eat.20128	15822078	#362	Striegel-Moore 2005		Reason for exclusion:Irrelevant
The role of fluoxetine in the treatment of premenstrual dysphoric disorder.	Romano S; Judge R; Dillon J; Shuler C; Sundell K	Many women experience psychological and physical symptoms associated with the menstrual cycle, commonly referred to as premenstrual syndrome (PMS). For the 3% to 5% of women who meet Diagnostic and Statistical Manual of Mental Disorders, Fourth Edition criteria for premenstrual dysphoric disorder (PMDD), symptoms are severe and impair social and occupational functioning. Although the etiology of …	1999	Apr	Clin Ther	21	4	615-33; discussion 613		10.1016/S0149-2918(00)88315-0	10363729	#363	Romano 1999		Reason for exclusion:Irrelevant
Optimism predicts positive health in repatriated prisoners of war.	Segovia F; Moore JL; Linnville SE; Hoyt RE	"Positive health," defined as a state beyond the mere absence of disease, was used as a model to examine factors for enhancing health despite extreme trauma. The study examined the United States' longest detained American prisoners of war, those held in Vietnam in the 1960s through early 1970s. Positive health was measured using a physical and a psychological composite score for each individual, …	2015	May	Psychol Trauma	7	3	222-8		10.1037/a0037902	25961116	#364	Segovia 2015		Reason for exclusion:Irrelevant
[Neurocognitive and behavioural abnormalities in paediatric sleep-related breathing disorders].	Esteller Mor√© E; Barcel√≥ Mongil M; Segarra Isern F; Pi√±eiro Agu√≠n Z; Pujol Olmo A; Soler EM; Adem√† Alcover JM	INTRODUCTION: Behavioural and neurocognitive abnormalities in children may be a consequence of sleep-related breathing disorders. The effectiveness of assessments based on questioning parents is dubious and objective assessment tools are therefore required. AIM: To ascertain the impact of these abnormalities in children with sleep-related breathing disorders and compare the reliability of questio…	2009	Sep-Oct	Acta Otorrinolaringol Esp	60	5	325-31		10.1016/j.otorri.2009.01.009	19814984	#365	EstellerMor√© 2009		Reason for exclusion:Irrelevant
Differential effects of duration of sleep fragmentation on spatial learning and synaptic plasticity in pubertal mice.	Wallace E; Kim DY; Kim KM; Chen S; Blair Braden B; Williams J; Jasso K; Garcia A; Rho JM; Bimonte-Nelson H; Maganti R	STUDY OBJECTIVE: To examine the differential effects of acute and chronic sleep fragmentation (SF) on spatial learning and memory, and hippocampal long-term potentiation (LTP) in pubertal mice. METHODS: Two studies were performed during which adolescent C57/Bl6 mice were subjected to acute-SF 24h a day √ó 3 days or chronic-SF for 12h a day √ó 2 weeks using a programmable rotating lever that provi…	2015	Jul	Brain Res	1615		116-128		10.1016/j.brainres.2015.04.037	25957790	#366	Wallace 2015		Reason for exclusion:Irrelevant
A pilot study assessing adherence to auto-bilevel following a poor initial encounter with CPAP.	Powell ED; Gay PC; Ojile JM; Litinski M; Malhotra A	STUDY OBJECTIVES: We hypothesized that early intervention with an auto bilevel device would improve treatment adherence compared to CPAP among OSA patients with a poor initial experience with lab-based CPAP titration. METHODS: Patients with a poor initial CPAP experience were recruited for this parallel group, randomized, double-blind, controlled pilot study. After an in-lab titration, patients w…	2012	Feb	J Clin Sleep Med	8	1	43-7	ClinicalTrials.gov/NCT00635206	10.5664/jcsm.1658	22334808	#367	Powell 2012		Reason for exclusion:Irrelevant
[Sleep disorder experience in older patients with depression].	Jun SS; Ha SJ	PURPOSE: The purpose of this study was to identify sleep disorder experience in older patients living in the community and acknowledging being depressed. METHODS: For this study, 11 older patients with depression were purposively chosen. Data were collected through in-depth individual interviews from July 2013 to January 2014 and analyzed in terms of by Giorgi's phenomenological methodology. RESU…	2014	Jun	J Korean Acad Nurs	44	3	270-9		10.4040/jkan.2014.44.3.270	25060106	#368	2014-06-01		Reason for exclusion:Irrelevant
Randomized Controlled Trial to Test the Efficacy of an Unguided Online Intervention with Automated Feedback for the Treatment of Insomnia.	Lorenz N; Heim E; Roetger A; Birrer E; Maercker A	BACKGROUND: Insomnia has become a major public health concern. AIMS: The study examined the efficacy of a web-based unguided self-help programme with automated feedback. The programme was based on cognitive behaviour therapy for insomnia (CBT-I). The investigation particularly focused on factors that contribute to the maintenance of insomnia and tested whether treatment effects were stable over a…	2019	May	Behav Cogn Psychother	47	3	287-302		10.1017/S1352465818000486	30185239	#369	Lorenz 2019		Reason for exclusion:Irrelevant
Sleep functioning in relation to mood, function, and quality of life at entry to the Systematic Treatment Enhancement Program for Bipolar Disorder (STEP-BD).	Gruber J; Harvey AG; Wang PW; Brooks JO 3rd; Thase ME; Sachs GS; Ketter TA	BACKGROUND: Sleep disturbance in bipolar disorder can be both a risk factor and symptom of mood episodes. However, the associations among sleep and clinical characteristics, function, and quality of life in bipolar disorder have not been fully investigated. METHODS: The prevalence of sleep disturbance, duration, and variability, as well as their associations with mood, function, and quality of li…	2009	Apr	J Affect Disord	114	2025-03-01	41-9		10.1016/j.jad.2008.06.028	18707765	#370	Gruber 2009		Reason for exclusion:Irrelevant
The relationship between maternal fear of hypoglycaemia and adherence in children with type-1 diabetes.	Freckleton E; Sharpe L; Mullan B	BACKGROUND: Regular blood glucose monitoring is important for children with type-1 diabetes; however, the relationship between maternal fear of hypoglycaemia and glycaemic control is not well understood. PURPOSE: The relationship between maternal beliefs about diabetes, concerns about glycaemic control and adherence to recommended blood glucose levels in young children with type-1 diabetes were e…	2014		Int J Behav Med	21	5	804-10		10.1007/s12529-013-9360-8	24190791	#371	Freckleton 2014		Reason for exclusion:Irrelevant
Positive sleep state misperception - a new concept of sleep misperception.	Trajanovic NN; Radivojevic V; Kaushansky Y; Shapiro CM	OBJECTIVES: To better define the concept of sleep misperception and analyse a category of patients who overestimate their sleep. At present, a condition of underestimation of sleep is classified as paradoxical insomnia. Overestimation of sleep has also been reported in the past, with no clear reference to corresponding polysomnographic (PSG) findings or its clinical significance. PATIENTS AND MET…	2007	Mar	Sleep Med	8	2	111-8		10.1016/j.sleep.2006.08.013	17275407	#372	Trajanovic 2007		Reason for exclusion:Irrelevant
Association of subjective anxiety, depression, and sleep disturbance with quality-of-life ratings in adults with epilepsy.	Kwan P; Yu E; Leung H; Leon T; Mychaskiw MA	PURPOSE: To determine the relative contributions of subjective anxiety, depression, sleep disturbance, and seizure-related variables to quality-of-life scores in adults with epilepsy, and the interrelationships among these factors. METHODS: Consecutive adult patients with epilepsy attending neurology outpatient clinics were recruited. Patients completed the following scales: Hospital Anxiety and …	2009	May	Epilepsia	50	5	1059-66		10.1111/j.1528-1167.2008.01938.x	19170734	#373	Kwan 2009		Reason for exclusion:Irrelevant
Prevalence of habitual snoring and associated neurocognitive consequences among Chilean school aged children.	Brockmann PE; Bertrand P; Pardo T; Cerda J; Reyes B; Holmgren NL	OBJECTIVE: To assess the prevalence of habitual snoring and symptoms of sleep disordered breathing (SDB) and their association with neurocognitive consequences in school-aged children. METHODS: A population based cross-sectional study was carried out in a low income urban setting in Santiago, Chile. A parental SDB-questionnaire was adapted and applied to a community based sample of children aged …	2012	Sep	Int J Pediatr Otorhinolaryngol	76	9	1327-31		10.1016/j.ijporl.2012.05.028	22748305	#374	Brockmann 2012		Reason for exclusion:Irrelevant
The association of age, insomnia, and self-efficacy with continuous positive airway pressure adherence in black, white, and Hispanic U.S. Veterans.	Wallace DM; Shafazand S; Aloia MS; Wohlgemuth WK	STUDY OBJECTIVES: Studies of continuous positive airway pressure (CPAP) adherence in multi-ethnic samples are lacking. This study explores previously described factors associated with therapeutic CPAP use in South Florida veterans with obstructive sleep apnea-hypopnea syndrome (OSAHS). METHODS: We performed a retrospective, cross-sectional analysis of CPAP adherence comparing white, black, and Hi…	2013	Sep	J Clin Sleep Med	9	9	885-95		10.5664/jcsm.2988	23997701	#375	Wallace 2013		Reason for exclusion:Irrelevant
Psychological aspects of the alien contact experience.	French CC; Santomauro J; Hamilton V; Fox R; Thalbourne MA	Previous research has shown that people reporting contact with aliens, known as "experiencers", appear to have a different psychological profile compared to control participants. They show higher levels of dissociativity, absorption, paranormal belief and experience, and possibly fantasy proneness. They also appear to show greater susceptibility to false memories as assessed using the Deese/Roedi…	2008	Nov-Dec	Cortex	44	10	1387-95		10.1016/j.cortex.2007.11.011	18635162	#376	French 2008		Reason for exclusion:Irrelevant
Determinants of shift-work adjustment for nursing staff: the critical experience of partners.	Newey CA; Hood BM	Levels of congruence between shift workers and their partners on experiences of shift work are rarely addressed. Partners, however, might be a potential source for validation of shift-work issues in terms of their understanding of these issues and might have an impact on the shift workers' experience of support or personal disruption. Participants consisted of 59 hospital shift-working nurses (55…	2004	May-Jun	J Prof Nurs	20	3	187-95		10.1016/j.profnurs.2004.04.007	15211428	#377	Newey 2004		Reason for exclusion:Irrelevant
Changes in structural aspects of mood during 39-66 h of sleep loss using matched controls.	Paterson JL; Dorrian J; Ferguson SA; Jay SM; Lamond N; Murphy PJ; Campbell SS; Dawson D	A number of studies have described mood change during sleep loss in the laboratory, however, an understanding of fluctuations in structural aspects of mood under such conditions is lacking. Sixty-two healthy young adults completed one of three possible conditions: one (n = 20) or two (n = 23) nights of sleep loss or the control condition which consisted of one (n = 9) or two (n = 10) nights of 9 …	2011	Jan	Appl Ergon	42	2	196-201		10.1016/j.apergo.2010.06.014	20659729	#378	Paterson 2011		Reason for exclusion:Irrelevant
The development and evaluation of a large-scale self-referral CBT-I intervention for men who have insomnia: an exploratory study.	Archer M; Brown JS; Idusohan H; Coventry S; Manoharan A; Espie CA	BACKGROUND: Whilst effective psychological treatments such as CBT-I have been developed for insomnia, few services provide CBT-I and awareness of CBT-I is low among referrers. In addition, men tend to seek help less frequently for their insomnia than women. This paper describes the development and evaluation of psycho-educational CBT-I workshops, each for up to 25 people, and designed to be accep…	2009	May	Behav Cogn Psychother	37	3	239-48		10.1017/S1352465809005256	19416561	#379	Archer 2009		Reason for exclusion:Irrelevant
Impaired Recognition of Facially Expressed Emotions in Different Groups of Patients with Sleep Disorders.	Cr√∂nlein T; Langguth B; Eichhammer P; Busch V	INTRODUCTION: Recently it has been shown that acute sleep loss has a direct impact on emotional processing in healthy individuals. Here we studied the effect of chronically disturbed sleep on emotional processing by investigating two samples of patients with sleep disorders. METHODS: 25 patients with psychophysiologic insomnia (23 women and 2 men, mean age: 51.6 SD; 10.9 years), 19 patients with …	2016		PLoS One	11	4	e0152754		10.1371/journal.pone.0152754	27073852	#380	Cr√∂nlein 2016		Reason for exclusion:Irrelevant
Impaired performance in commercial drivers: role of sleep apnea and short sleep duration.	Pack AI; Maislin G; Staley B; Pack FM; Rogers WC; George CF; Dinges DF	Sleepiness plays an important role in major crashes of commercial vehicles. Because determinants are likely to include inadequate sleep and sleep apnea, we evaluated the role of short sleep durations over 1 wk at home and sleep apnea in subjective sleepiness (Epworth Sleepiness Scale), objective sleepiness (reduced sleep latency as determined by the Multiple Sleep Latency Test), and neurobehavior…	2006	Aug	Am J Respir Crit Care Med	174	4	446-54		10.1164/rccm.200408-1146OC	16690976	#381	Pack 2006		Reason for exclusion:Irrelevant
Combining stimulants with monoamine oxidase inhibitors: a review of uses and one possible additional indication.	Feinberg SS	BACKGROUND: Among antidepressant augmentation strategies, the addition of a stimulant to a monoamine oxidase inhibitor (MAOI) has received little attention in the literature in recent years because of the diminished clinical use of the latter and concerns of precipitating a hypertensive crisis or other serious complication. Despite that fact, experienced clinicians continue to use this combinatio…	2004	Nov	J Clin Psychiatry	65	11	1520-4		10.4088/jcp.v65n1113	15554766	#382	Feinberg 2004		Reason for exclusion:Irrelevant
Association between sleep duration and all-cause mortality in old age: 9-year follow-up of the Bambu√≠ Cohort Study, Brazil.	Castro-Costa E; Dewey ME; Ferri CP; Uch√¥a E; Firmo JO; Rocha FL; Prince M; Lima-Costa MF; Stewart R	This study investigates the association of sleep duration with risk of all-cause mortality among elderly Brazilians using data from a 9-year population-based cohort study and applying a multivariable longitudinal categorical and continuous analysis using Cox's proportional hazards models. This analysis used data from the Bambui Health and Ageing Study (BHAS), conducted in Bambu√≠ city (approximat…	2011	Jun	J Sleep Res	20	2	303-10		10.1111/j.1365-2869.2010.00884.x	20860564	#383	Castro-Costa 2011		Reason for exclusion:Irrelevant
Posttraumatic stress and other health consequences of catastrophic avalanches: A 16-year follow-up of survivors.	Thordardottir EB; Valdimarsdottir UA; Hansdottir I; Resnick H; Shipherd JC; Gudmundsdottir B	To date, no study has investigated the effects of avalanches on survivor's health beyond the first years. The aim of this study was to examine long-term health status 16 years after exposure to avalanches using a matched cohort design. Mental health, sleep quality and somatic symptoms among avalanche survivors (n=286) and non-exposed controls (n=357) were examined. Results showed that 16% of surv…	2015	May	J Anxiety Disord	32		103-11		10.1016/j.janxdis.2015.03.005	25935315	#384	Thordardottir 2015		Reason for exclusion:Irrelevant
Impact of insomnia on health-related quality of life.	Idzikowski C	With the increased interest in sleep disorders, the definition of insomnia has been refined and extended so that the aetiology of these disorders is considered in addition to their operational characteristics. The International Classification of Sleep Disorders is the most advanced nosology available. It encompasses, although it does not define, the concept that sleep may be disturbed either thro…	1996		Pharmacoeconomics	10 Suppl 1		15-24		10.2165/00019053-199600101-00004	10163423	#385	Idzikowski 1996		Reason for exclusion:Irrelevant
Age and individual sleep characteristics affect cognitive performance in anesthesiology residents after a 24-hour shift.	Tadinac M; Sekuliƒá A; Hromatko I; Mazul-Sunko B; Ivanciƒá R	Previous research has shown that both shift work and sleep deprivation have an adverse influence on various aspects of human cognitive performance. The aim of this study was to explore changes in cognitive functioning and subjective sleepiness of anesthesiology residents after a 24-hour shift. Twenty-six anesthesiology residents completed a set of psychological instruments at the beginning and at…	2014	Mar	Acta Clin Croat	53	1	22-30			24974663	#386	Tadinac 2014		Reason for exclusion:Irrelevant
Video Evidence That London Infants Can Resettle Themselves Back to Sleep After Waking in the Night, as well as Sleep for Long Periods, by 3 Months of Age.	St James-Roberts I; Roberts M; Hovish K; Owen C	OBJECTIVE: Most infants become settled at night by 3 months of age, whereas infants not settled by 5 months are likely to have long-term sleep-waking problems. We assessed whether normal infant development in the first 3 months involves increasing sleep-period length or the ability to resettle autonomously after waking in the night. METHODS: One hundred one infants were assessed at 5 weeks and 3 …	2015	Jun	J Dev Behav Pediatr	36	5	324-9		10.1097/DBP.0000000000000166	26035139	#387	StJames-Roberts 2015		Reason for exclusion:Irrelevant
Factors affecting hypoglycemia awareness in insulin-treated type 2 diabetes: The Diabetes Outcomes in Veterans Study (DOVES).	Murata GH; Duckworth WC; Shah JH; Wendel CS; Hoffman RM	OBJECTIVE: To identify clinical factors that affect hypoglycemia perception in type 2 diabetes. METHODS: Prospective observational study of 344 insulin-treated subjects randomly selected from pharmacy records at three large medical centers. At entry, subjects underwent an extensive psychological evaluation and then monitored their blood glucoses in their usual fashion for up to 52 weeks using a g…	2004	Jul	Diabetes Res Clin Pract	65	1	61-7		10.1016/j.diabres.2003.11.013	15163479	#388	Murata 2004		Reason for exclusion:Irrelevant
From biological rhythms to social rhythms: Physiological precursors of mother-infant synchrony.	Feldman R	Links between neonatal biological rhythms and the emergence of interaction rhythms were examined in 3 groups (N = 71): high-risk preterms (HR; birth weight <1,000 g), low-risk preterms (LR; birth weight =1,700-1,850 g), and full-term (FT) infants. Once a week for premature infants and on the 2nd day for FT infants, sleep-wake cyclicity was extracted from 4-hr observations and cardiac vagal tone w…	2006	Jan	Dev Psychol	42	1	175-88		10.1037/0012-1649.42.1.175	16420127	#389	Feldman 2006		Reason for exclusion:Irrelevant
Light treatment and circadian adaptation to shift work.	Boivin DB; James FO	Work at unconventional hours can have both long and short term consequences. Shift workers are often required to perform their duties at times that are not favoured by the body's endogenous clock, or circadian pacemaker. A typical night shift worker, for example, may report reductions in alertness and performance during shifts, or significant difficulty attaining sleep of recuperative value in th…	2005	Jan	Ind Health	43	1	34-48		10.2486/indhealth.43.34	15732302	#390	Boivin 2005		Reason for exclusion:Irrelevant
The impact of partial sleep deprivation on military naval officers' ability to anticipate moral and tactical problems in a simulated maritime combat operation.	Olsen OK; Pallesen S; Espevik R	The current research investigated how long-term partial sleep deprivation influenced naval officers' ability to generate anticipations of potentially critical problems at the entry of an operation. The study was organised as a balanced experimental design, testing the officers both in a rested and a sleepless condition during a complex naval simulator exercise. The results showed that lack of sle…	2013		Int Marit Health	64	2	61-5			23788221	#391	Olsen 2013		Reason for exclusion:Irrelevant
Hypnagogic and hypnopompic hallucinations during sleep paralysis: neurological and cultural construction of the night-mare.	Cheyne JA; Rueffer SD; Newby-Clark IR	Hypnagogic and hypnopompic experiences (HHEs) accompanying sleep paralysis (SP) are often cited as sources of accounts of supernatural nocturnal assaults and paranormal experiences. Descriptions of such experiences are remarkably consistent across time and cultures and consistent also with known mechanisms of REM states. A three-factor structural model of HHEs based on their relations both to cul…	1999	Sep	Conscious Cogn	8	3	319-37		10.1006/ccog.1999.0404	10487786	#392	Cheyne 1999		Reason for exclusion:Irrelevant
Cortisol secretion and change in sleep problems in early childhood: Moderation by maternal overcontrol.	Kiel EJ; Hummel AC; Luebbe AM	Childhood sleep problems are prevalent and relate to a wide range of negative psychological outcomes. However, it remains unclear how biological processes, such as HPA activity, may predict sleep problems over time in childhood in the context of certain parenting environments. Fifty-one mothers and their 18-20 month-old toddlers participated in a short-term longitudinal study assessing how shared…	2015	Apr	Biol Psychol	107		52-60		10.1016/j.biopsycho.2015.03.001	25766262	#393	Kiel 2015		Reason for exclusion:Irrelevant
Disturbed sleep and burnout: implications for long-term health.	Saleh P; Shapiro CM		2008	Jul	J Psychosom Res	65	1	2025-03-01		10.1016/j.jpsychores.2008.05.028	18582605	#394	Saleh 2008		Reason for exclusion:Irrelevant
Validation of the Restless Legs Syndrome Quality of Life questionnaire.	Abetz L; Vallow SM; Kirsch J; Allen RP; Washburn T; Earley CJ	OBJECTIVES: The Restless Legs Syndrome Quality of Life questionnaire (RLSQoL) assesses the impact of RLS on daily life, emotional well-being, social life, and work life. This study investigates its validity and reliability. METHODS: The RLSQoL was tested in 85 American adults with primary RLS. Patients were also asked to rate symptom severity with the International Restless Legs Scale (patient-re…	2005	Mar-Apr	Value Health	8	2	157-67		10.1111/j.1524-4733.2005.03010.x	15804324	#395	Abetz 2005		Reason for exclusion:Irrelevant
Patient-reported outcomes in insomnia: development of a conceptual framework and endpoint model.	Kleinman L; Buysse DJ; Harding G; Lichstein K; Kalsekar A; Roth T	This article describes qualitative research conducted with patients with clinical diagnoses of insomnia and focuses on the development of a conceptual framework and endpoint model that identifies a hierarchy and interrelationships of potential outcomes in insomnia research. Focus groups were convened to discuss how patients experience insomnia and to generate items for patient-reported questionna…	2013		Behav Sleep Med	11	1	23-36		10.1080/15402002.2011.607199	23347114	#396	Kleinman 2013		Reason for exclusion:Irrelevant
Health-related quality of life in Italian patients with narcolepsy: the SF-36 health survey.	Vignatelli L; D'Alessandro R; Mosconi P; Ferini-Strambi L; Guidolin L; De Vincentiis A; Plazzi G	OBJECTIVE: To evaluate the psychometric performances of the 36-item short form (SF-36), a tool measuring health-related quality of life (HRQoL) in patients with narcolepsy or other sleep disorders, presenting excessive daytime sleepiness (EDS) as the main symptom. To compare the HRQoL of patients with narcolepsy with the Italian norm. To disclose the clinical predictors influencing the HRQoL. PAT…	2004	Sep	Sleep Med	5	5	467-75		10.1016/j.sleep.2004.04.003	15341892	#397	Vignatelli 2004		Reason for exclusion:Irrelevant
A new mathematical model for the homeostatic effects of sleep loss on neurobehavioral performance.	McCauley P; Kalachev LV; Smith AD; Belenky G; Dinges DF; Van Dongen HP	The two-process model of sleep regulation makes accurate predictions of sleep timing and duration for a variety of experimental sleep deprivation and nap sleep scenarios. Upon extending its application to waking neurobehavioral performance, however, the model fails to predict the effects of chronic sleep restriction. Here we show that the two-process model belongs to a broader class of models for…	2009	Jan	J Theor Biol	256	2	227-39		10.1016/j.jtbi.2008.09.012	18938181	#398	McCauley 2009		Reason for exclusion:Irrelevant
Ongoing daytime behavioural problems in university students following childhood mild traumatic brain injury.	Albicini MS; Lee J; McKinlay A	Sleep is often disrupted in traumatic brain injury (TBI) and may be related to persistent behaviour problems; however, little is known about this relationship in young adults. This study explored associations between TBI, behavioural problems and sleep disturbances in 247 university students (197 non-TBI, 47 mild TBI, two moderate TBI, one severe TBI) aged 18-25 years, who completed validated mea…	2016	Mar	Int J Rehabil Res	39	1	77-83		10.1097/MRR.0000000000000149	26704343	#399	Albicini 2016		Reason for exclusion:Irrelevant
Supporting caregivers of frail older adults in an HMO setting.	Toseland RW; McCallion P; Smith T; Banks S	The long-term effectiveness of a structured health education program (HEP) for spouses and frail older adults was evaluated in a staff model health maintenance organization (HMO). HEP is a multicomponent group program that includes emotion-focused and problem-focused coping strategies, education, and support. For caregivers, HEP was more effective than usual care (UC) in reducing depression, incr…	2004	Jul	Am J Orthopsychiatry	74	3	349-64		10.1037/0002-9432.74.3.349	15291711	#400	Toseland 2004		Reason for exclusion:Irrelevant
Police officers attitude to different shift systems: association with age, present shift schedule, health and sleep/wake complaints.	Kecklund G; Eriksen CA; Akerstedt T	It is often claimed that shift workers give priority to long series of days off and therefore prefer compressed work schedules at the expense of what is optimal for long-term health. The aim of the present study was to evaluate the attitude to six new shift systems among a randomly selected sample of police officers. The results showed that the most popular shift system was a rapidly, forward, ro…	2008	Sep	Appl Ergon	39	5	565-71		10.1016/j.apergo.2008.01.002	18281011	#401	Kecklund 2008		Reason for exclusion:Irrelevant
A longitudinal study of bed sharing and sleep problems among Swiss children in the first 10 years of life.	Jenni OG; Fuhrer HZ; Iglowstein I; Molinari L; Largo RH	OBJECTIVE: To study age trends, long-term course and secular changes of bed-sharing practices, and sleep problems among Swiss families. METHODS: A total of 493 children were longitudinally followed between 1974 and 2001 by using structured sleep-related interviews at 1, 3, 6, 9, 12, 18, and 24 months after birth and at annual intervals thereafter until 10 years of age. Parents were queried about …	2005	Jan	Pediatrics	115	1 Suppl	233-40		10.1542/peds.2004-0815E	15866857	#402	Jenni 2005		Reason for exclusion:Irrelevant
Do psychosocial factors moderate the association of fixed-term employment with work interference with family and sleeping problems in registered nurses: a cross-sectional questionnaire survey.	Heponiemi T; Kouvonen A; Sinervo T; Elovainio M	BACKGROUND: The use of fixed-term employment has increased lately, particularly in Europe and in the health care sector. Previous studies have shown that especially among the health care sector employee's organizational justice perceptions and job control are important factors that are directly related to the welfare and attitudes of employees and may also help to buffer the negative impacts of m…	2010	Sep	Int J Nurs Stud	47	9	1096-104		10.1016/j.ijnurstu.2010.01.008	20188371	#403	Heponiemi 2010		Reason for exclusion:Irrelevant
Neuropsychological effects of 2-week continuous positive airway pressure treatment and supplemental oxygen in patients with obstructive sleep apnea: a randomized placebo-controlled study.	Lim W; Bardwell WA; Loredo JS; Kim EJ; Ancoli-Israel S; Morgan EE; Heaton RK; Dimsdale JE	STUDY OBJECTIVES: To determine predictors of neuropsychological functioning in patients with obstructive sleep apnea (OSA) and whether treatment with 2-week continuous positive airway pressure (CPAP) or supplemental oxygen would improve cognitive functioning. DESIGN: Randomized placebo-controlled design. SETTING: University-based clinical research center. PATIENTS: Forty-six patients with untreat…	2007	Jun	J Clin Sleep Med	3	4	380-6			17694727	#404	Lim 2007		Reason for exclusion:Irrelevant
Early CPAP use identifies subsequent adherence to CPAP therapy.	Budhiraja R; Parthasarathy S; Drake CL; Roth T; Sharief I; Budhiraja P; Saunders V; Hudgel DW	STUDY OBJECTIVES: To explore the relationship between specific factors such as sex and early continuous positive airway pressure (CPAP) use, and 30-day adherence to CPAP therapy. DESIGN AND SETTING: Retrospective study conducted at a single center in southeast Michigan. PATIENTS: One hundred patients with obstructive sleep apnea who were recently initiated on CPAP therapy with electronic adherenc…	2007	Mar	Sleep	30	3	320-4			17425228	#405	Budhiraja 2007		Reason for exclusion:Irrelevant
Educational, supportive and behavioural interventions to improve usage of continuous positive airway pressure machines in adults with obstructive sleep apnoea.	Wozniak DR; Lasserson TJ; Smith I	BACKGROUND: Although effective in the treatment of obstructive sleep apnoea (OSA), continuous positive airway pressure (CPAP) is not universally accepted by users. Educational, supportive and behavioural interventions may help people with OSA recognise the need for regular and continued use of CPAP. OBJECTIVES: To assess the effectiveness of strategies that are educational, supportive or behaviou…	2014	Jan	Cochrane Database Syst Rev		1	CD007736		10.1002/14651858.CD007736.pub2	24399660	#406	Wozniak 2014		Reason for exclusion:Irrelevant
Shift work and disturbed sleep/wakefulness.	Akerstedt T	Of the many health-related effects of shift work, disturbed sleep is the most common. This review describes the main observed effects of the three principal shifts (night, morning and afternoon) on patterns of sleep and wakefulness. The mechanism of sleep disruption in relation to circadian rhythms and the specific impact of aspects of shift organization (speed and direction of rotation) are disc…	2003	Mar	Occup Med (Lond)	53	2	89-94		10.1093/occmed/kqg046	12637592	#407	Akerstedt 2003		Reason for exclusion:Irrelevant
Hypoglycaemia-induced changes in regional brain volume and memory function.	Kirchhoff BA; Lugar HM; Smith SE; Meyer EJ; Perantie DC; Kolody BC; Koller JM; Arbelaez AM; Shimony JS; Hershey T	BACKGROUND: Hypoglycaemic events can be a serious complication of insulin therapy in Type 1 diabetes mellitus. Severe hypoglycaemic exposure can lead to episodic memory impairments, including anterograde amnesia. However, relatively little is known regarding the long-term impact of severe hypoglycaemia on brain structure in Type 1 diabetes mellitus. The goals of the present study were to gain a g…	2013	Apr	Diabet Med	30	4	e151-6		10.1111/dme.12135	23330574	#408	Kirchhoff 2013		Reason for exclusion:Irrelevant
Infant difficult behaviors in the context of perinatal biomedical conditions and early child environment.	Sirvinskiene G; Zemaitiene N; Zaborskis A; Markuniene E; Jusiene R	BACKGROUND: Problems experienced within the first year of an infant's life can be precursors of later mental health conditions. The purpose of this study was to examine the frequency and continuity of difficult behaviors in infants at 3 and 6 months of age and the associations of these difficulties with biomedical and psychosocial factors. METHODS: This study was a part of an ongoing prospective …	2012	Apr	BMC Pediatr	12		44		10.1186/1471-2431-12-44	22494700	#409	Sirvinskiene 2012		Reason for exclusion:Irrelevant
Epidemiological study on sleep habits and insomnia of new outpatients visiting general hospitals in Japan.	Ishigooka J; Suzuki M; Isawa S; Muraoka H; Murasaki M; Okawa M	A large scale epidemiological survey of sleep habits, specifically for insomnia, was conducted using 6277 new outpatients from 11 general hospitals in Japan. They were requested to answer a questionnaire newly designed for this study, which consisted of 34 questions concerning sociodemographic characteristics, current medical conditions, sleep habits, current or past sleep complaints, symptoms of…	1999	Aug	Psychiatry Clin Neurosci	53	4	515-22		10.1046/j.1440-1819.1999.00578.x	10498235	#410	Ishigooka 1999		Reason for exclusion:Irrelevant
Long-term effectiveness of a short-term cognitive-behavioral group treatment for primary insomnia.	Backhaus J; Hohagen F; Voderholzer U; Riemann D	The long-term effectiveness of a short-term cognitive-behavioral therapy was evaluated. The structured group treatment consisted of six weekly sessions and included progressive muscle relaxation, cognitive relaxation, modified stimulus control with bedtime restriction, thought stopping and cognitive restructuring. Twenty patients with chronic primary insomnia took part in the study. All patients …	2001		Eur Arch Psychiatry Clin Neurosci	251	1	35-41		10.1007/s004060170066	11315517	#411	Backhaus 2001		Reason for exclusion:Irrelevant
Pre-sleep cognitive activity: a comparison of sleep-onset insomniacs and good sleepers.	Harvey AG	OBJECTIVE: Pre-sleep cognitive activity has been implicated in the maintenance of sleep-onset insomnia. The present study aimed to investigate the focus of attention, content and characteristics of cognition during the pre-sleep period. METHOD: A semi-structured clinician-administered interview designed to index the content of pre-sleep cognition was completed by individuals diagnosed with sleep-…	2000	Sep	Br J Clin Psychol	39	3	275-86		10.1348/014466500163284	11033749	#412	Harvey 2000		Reason for exclusion:Irrelevant
Direction of shift rotation among three-shift workers in relation to psychological health and work-family conflict.	van Amelsvoort LG; Jansen NW; Swaen GM; van den Brandt PA; Kant I	OBJECTIVES: The aim of the present study was to investigate whether the direction of shift rotation was related to the need for recovery, fatigue, sleep quality, work-family conflict, and leisure time among three-shift workers. METHODS: Data of 95 workers in forward-rotating three-shift work and 681 workers in backward-rotating three-shift work, with 32 months of follow-up, in the Maastricht coho…	2004	Apr	Scand J Work Environ Health	30	2	149-56		10.5271/sjweh.772	15143742	#413	vanAmelsvoort 2004		Reason for exclusion:Irrelevant
The role of preoccupation in attributions for poor sleep.	Ellis J; Hampson SE; Cropley M	BACKGROUND AND PURPOSE: Studies examining the impact of daytime preoccupations with sleep are rare. The aim of the present study was to determine whether daytime preoccupations mediate the relationship between anxiety and attributions for poor sleep within older adults. METHOD: A cross-sectional study examined the mediational role of sleep preoccupations in the link between anxiety and attributio…	2007	Apr	Sleep Med	8	3	277-80		10.1016/j.sleep.2006.08.011	17368980	#414	Ellis 2007		Reason for exclusion:Irrelevant
'When they sleep, they sleep': daytime activities and sleep disorders in nursing homes.	Flick U; Garms-Homolov√° V; R√∂hnsch G	Are nurses aware that activities can reduce residents' daytime sleepiness and increase sleep quality at night in nursing homes? This question is studied in a project focusing on sleep disorders and multi-morbidity in long-term care. In Germany, episodic interviews with 32 nursing staff members (age 24-60 years) with different qualifications addressed their views on links between residents' daytim…	2010	Jul	J Health Psychol	15	5	755-64		10.1177/1359105310368182	20603299	#415	Flick 2010		Reason for exclusion:Irrelevant
Greater fear of hypoglycaemia with premixed insulin than with basal-bolus insulin glargine and glulisine: patient-reported outcomes from a 60-week randomised study.	Polonsky WH; Thompson S; Wei W; Riddle MC; Chaudhari S; Jackson J; Bruno AS	AIM: To assess the effect of initiating insulin treatment on quality of life of patients with type 2 diabetes (T2DM) in the 60-week All-to-Target trial (NCT00384085). METHODS: Patient-reported outcomes from a phase IV, multicentre, randomised, open-label, parallel-group study were analysed. Participants were randomised to: insulin glargine with up to one insulin glulisine injection (G + 1); insul…	2014	Nov	Diabetes Obes Metab	16	11	1121-7	ClinicalTrials.gov/NCT00384085	10.1111/dom.12328	24919603	#416	Polonsky 2014		Reason for exclusion:Irrelevant
[Cognitive impairment in obstructive sleep apnea syndrome].	Bruin PF; Bagnato Mda C	Cognitive and performance impairment is well established in patients with obstructive sleep apnea syndrome (OSAS), having a significant impact on the quality of life and the risk of accidents in these individuals. The severity of the impairment correlates with that of the OSAS, which explains the apparent discrepancy between studies using patients from sleep clinics and population-based studies i…	2010	Jun	J Bras Pneumol	36 Suppl 2		32-7		10.1590/s1806-37132010001400010	20944979	#417	Bruin 2010		Reason for exclusion:Irrelevant
Who benefits from CBT for insomnia in primary care? Important patient selection and trial design lessons from longitudinal results of the Lifestyles trial.	McCurry SM; Shortreed SM; Von Korff M; Balderson BH; Baker LD; Rybarczyk BD; Vitiello MV	STUDY OBJECTIVES: Evaluate long-term effects of group interventions on sleep and pain outcomes in a primary care population of older adults with osteoarthritis pain and sleep disturbance. DESIGN: Double-blind, cluster-randomized controlled trial with 18-mo follow-up. SETTING: Group Health and University of Washington, Seattle, WA, from 2009 to 2011. PARTICIPANTS: Three hundred sixty-seven adults …	2014	Feb	Sleep	37	2	299-308	ClinicalTrials.gov/NCT01142349	10.5665/sleep.3402	24497658	#418	McCurry 2014		Reason for exclusion:Irrelevant
Three-Year Follow-Up Comparing Cognitive Behavioral Therapy for Depression to Cognitive Behavioral Therapy for Insomnia, for Patients With Both Diagnoses.	Blom K; Jernel√∂v S; R√ºck C; Lindefors N; Kaldo V	This 3-year follow-up compared insomnia treatment to depression treatment for patients with both diagnoses. Forty-three participants were randomized to either treatment, in the form of Internet-delivered therapist-guided cognitive behavior therapy (CBT), and 37 (86%) participants provided primary outcome data at the 3-year follow-up. After 3 years, reductions on depression severity were similar i…	2017	Aug	Sleep	40	8		ClinicalTrials.gov/NCT01256099	10.1093/sleep/zsx108	28655183	#419	Blom 2017		Reason for exclusion:Irrelevant
The effects of rapid eye movement sleep deprivation and recovery on spatial reference memory of young rats.	Li S; Tian Y; Ding Y; Jin X; Yan C; Shen X	It is known that rapid eye movement (REM) sleep plays a crucial role in learning and memory. Previous studies have demonstrated that postlearning REM sleep deprivation (RSD) impairs memory consolidation. Most of these studies observed only the effects of RSD on learning and memory. In the present study, we not only investigated the impacts of 48-h RSD on the spatial reference memory of young rats…	2009	Aug	Learn Behav	37	3	246-53		10.3758/LB.37.3.246	19542091	#420	Li 2009		Reason for exclusion:Irrelevant
Pressure-relief continuous positive airway pressure vs constant continuous positive airway pressure: a comparison of efficacy and compliance.	Nilius G; Happel A; Domanski U; Ruhle KH	OBJECTIVES: To compare polysomnographic data and compliance in sleep apnea patients receiving continuous positive airway pressure (CPAP) and pressure-relief CPAP (PRCPAP) [C-flex; Respironics; Murrysville, PA] as first treatment in the sleep laboratory and subsequently at home. DESIGN: A prospective, randomized, crossover design was used in the sleep laboratory, and a prospective randomized desig…	2006	Oct	Chest	130	4	1018-24		10.1378/chest.130.4.1018	17035433	#421	Nilius 2006		Reason for exclusion:Irrelevant
Insomnia and complicated grief symptoms in bereaved college students.	Hardison HG; Neimeyer RA; Lichstein KL	In this study, we extended previous research by concentrating on sleep- and grief-related symptoms in a cohort of bereaved college students, in view of the potential for each of these problems to exacerbate the other. A sample of 815 college students completed the Inventory of Complicated Grief (H. G. Prigerson & S. C. Jacobs, 2001), along with an assessment of diagnostic criteria for insomnia an…	2005		Behav Sleep Med	3	2	99-111		10.1207/s15402010bsm0302_4	15802260	#422	Hardison 2005		Reason for exclusion:Irrelevant
Cognitive dysfunction in adults with type 1 (insulin-dependent) diabetes mellitus of long duration: effects of recurrent hypoglycaemia and other chronic complications.	Ryan CM; Williams TM; Finegold DN; Orchard TJ	To examine the long-term effects of recurrent severe hypoglycaemia and other biomedical complications on mental efficiency, a battery of cognitive tests was administered to 142 Type 1 (insulin-dependent) diabetic adult patients (age 33.5 +/- 5.6 years; mean +/- SD) and 100 demographically similar non-diabetic control subjects. All diabetic subjects had been diagnosed before the age of 17 years. D…	1993	Apr	Diabetologia	36	4	329-34		10.1007/BF00400236	8477878	#423	Ryan 1993		Reason for exclusion:Irrelevant
Sleep-related behaviors and beliefs associated with race/ethnicity in women.	Grandner MA; Patel NP; Jean-Louis G; Jackson N; Gehrman PR; Perlis ML; Gooneratne NS	Explore how social factors influence sleep, especially sleep-related beliefs and behaviors. Sleep complaints, sleep hygiene behaviors, and beliefs about sleep were studied in 65 black/African American and white/European American women. Differences were found for snoring and discrepancy between sleep duration and need. Sleep behaviors differed across groups for napping, methods for coping with sle…	2013	Spring	J Natl Med Assoc	105	1	2015-04-01		10.1016/s0027-9684(15)30080-8	23862291	#424	Grandner 2013		Reason for exclusion:Irrelevant
The health effects of childhood abuse: four pathways by which abuse can influence health.	Kendall-Tackett K	OBJECTIVES: This article describes four possible pathways by which childhood abuse relates to health problems in adults. METHOD: Literature on the long-term effects of childhood abuse is organized in a health psychology framework describing behavioral, social, cognitive, and emotional pathways. Key studies from the health psychology and behavioral medicine literature are included to demonstrate h…	2002	Jun	Child Abuse Negl	26	2025-07-06	715-29		10.1016/s0145-2134(02)00343-5	12201164	#425	Kendall-Tackett 2002		Reason for exclusion:Irrelevant
Quality of life outcomes of adenotonsillectomy for obstructive sleep disorders: our experience in a Tertiary Care Centre in Ghana.	Kitcher ED; Searyoh K; Abaidoo B	BACKGROUND AND OBJECTIVES: Obstructive Sleep Disorders (OSDs) impacts negatively on the quality of life of children. However the long term outcomes of adenoton-sillectomy remain unknown. The aims and objectives of this study was to assess the long term quality of life of Ghanaian children with OSDs undergoing adenotonsillectomy. METHODS: The subjects for this study were cohort of children who wer…	2013	Apr-Jun	West Afr J Med	32	2	139-44			23925987	#426	Kitcher 2013		Reason for exclusion:Irrelevant
Marital conflict and disruption of children's sleep.	El-Sheikh M; Buckhalt JA; Mize J; Acebo C	Marital conflict was examined as a predictor of the quality and quantity of sleep in a sample of healthy 8- to 9-year-olds. Parents and children reported on marital conflict, the quantity and quality of children's sleep were examined through an actigraph worn for 7 consecutive nights, and child sleepiness was derived from child and mother reports. Increased marital conflict was associated with di…	2006	Jan-Feb	Child Dev	77	1	31-43		10.1111/j.1467-8624.2006.00854.x	16460523	#427	El-Sheikh 2006		Reason for exclusion:Irrelevant
[Treatment of sleep disorders in children].	Lecendreux M	Sleep disorders require careful evaluation, precise diagnosis and a systematic search for a cause before considering treatment. Hypnotics must never be prescribed directly and when necessary it must be used precautionally during a short period of time, as little is known on their long term effects in children. In addition some psychotropic drugs may lead to tolerance and addiction. Educational an…	1997	Aug	Arch Pediatr	4	8	779-83		10.1016/s0929-693x(97)83423-9	9337904	#428	Lecendreux 1997		Reason for exclusion:Irrelevant
Identifying poor compliance with CPAP in obstructive sleep apnoea: a simple prediction equation using data after a two week trial.	Ghosh D; Allgar V; Elliott MW	INTRODUCTION: It is important to identify those patients with OSA who are likely to benefit from long term CPAP, not only for symptomatic relief, but also potentially to reduce vascular morbidity and mortality, but are unlikely to adhere to treatment. We have validated a model which we developed previously for predicting long term compliance with CPAP using data after a 2 week trial. METHODS: The…	2013	Jun	Respir Med	107	6	936-42		10.1016/j.rmed.2012.10.008	23146555	#429	Ghosh 2013		Reason for exclusion:Irrelevant
Comprehensive assessment of insomnia in recovering alcoholics using daily sleep diaries and ambulatory monitoring.	Currie SR; Clark S; Rimac S; Malhotra S	BACKGROUND: Many alcoholics continue to experience disrupted sleep after quitting drinking. Previous studies with recovering alcoholics have relied on retrospective questionnaires and a single night of polysomnography to document sleep problems. In the present study, sleep was assessed at home over the course of a week using both subjective and objective sleep measures. METHODS: A mixed gender gr…	2003	Aug	Alcohol Clin Exp Res	27	8	1262-9		10.1097/01.ALC.0000081622.03973.57	12966320	#430	Currie 2003		Reason for exclusion:Irrelevant
Patient education combined in a music and habit-forming intervention for adherence to continuous positive airway (CPAP) prescribed for sleep apnea.	Smith CE; Dauz E; Clements F; Werkowitch M; Whitman R	OBJECTIVE: As many as 50% of patients diagnosed with obstructive sleep apnea stop adhering to the prescribed medical treatment of continuous positive airway pressure (CPAP) within 1-3 weeks of onset. Thus, a theory-based intervention using music to support habit formation was designed to improve CPAP adherence at onset. The intervention materials included directions for CPAP nightly use, a diary …	2009	Feb	Patient Educ Couns	74	2	184-90		10.1016/j.pec.2008.08.008	18829212	#431	Smith 2009		Reason for exclusion:Irrelevant
Insomnia: II. Assessment and treatment of chronic insomnia.	Cleghorn JM; Bellissimo A; Kaplan RD; Szatmari P	Evidence for non-pharmacological effects of hypnotics on sleep is presented. This suggests that behavioural variables may be involved in the regulation of sleep onset in insomnia. Chronic 'true' insomnia is described in terms of precipitating events: fixed behavioural patterns which perpetuate it and the disordered timing of electrophysiological and hormonal events. Specific behavioural factors r…	1983	Aug	Can J Psychiatry	28	5	347-53		10.1177/070674378302800503	6627190	#432	Cleghorn 1983		Reason for exclusion:Irrelevant
Psychosocial Adjustment Throughout University: A Longitudinal Investigation of the Roles of Sleep Quality and Emotion Dysregulation.	Semplonius T; Willoughby T	Sleep problems and emotion dysregulation are associated with depressive symptoms and alcohol use but little research has examined the long-term associations and the direction of effects between these factors. We examined these relationships with 1132 undergraduates (70.5% female) over 5 years. Sleep problems and emotion dysregulation, sleep problems and depressive symptoms, and emotion dysregulat…	2018	Jun	J Youth Adolesc	47	6	1267-1278		10.1007/s10964-018-0826-5	29476457	#433	Semplonius 2018		Reason for exclusion:Irrelevant
Refill rates of accessories for positive airway pressure therapy as a surrogate measure of long-term adherence.	Patel N; Sam A; Valentin A; Quan SF; Parthasarathy S	STUDY OBJECTIVES: To identify and validate a surrogate measure of long-term adherence to positive airway pressure (PAP) therapy in patients with obstructive sleep apnea (OSA). DESIGN: Retrospective cohort study. SETTING: Academic center. PARTICIPANTS: 220 consecutive patients with OSA. INTERVENTIONS: N/A. MEASUREMENTS: In patients with OSA who were receiving PAP therapy (for > 1 year), PAP adhere…	2012	Apr	J Clin Sleep Med	8	2	169-75		10.5664/jcsm.1772	22505862	#434	Patel 2012		Reason for exclusion:Irrelevant
Long-term neurological dysfunction and neonatal hypoglycaemia after diabetic pregnancy.	Stenninger E; Flink R; Eriksson B; Sahl√®n C	AIM: To determine if children born to mothers with diabetes mellitus during pregnancy, who subsequently developed neonatal hypoglycaemia, experienced long-term neurological dysfunction. METHODS: Thirteen children with, and 15 without, neonatal hypoglycaemia (blood glucose < 1.5 mmol/l) were randomly selected from a larger cohort and investigated at the age of 8 years. They were also compared with…	1998	Nov	Arch Dis Child Fetal Neonatal Ed	79	3	F174-9		10.1136/fn.79.3.f174	10194986	#435	Stenninger 1998		Reason for exclusion:Irrelevant
Predicting longer-term outcomes following psychological treatment for hypnotic-dependent chronic insomnia.	Morgan K; Thompson J; Dixon S; Tomeny M; Mathers N	OBJECTIVES: To identify predictors of treatment adherence, patient dropout, and treatment response among long-term hypnotic users recruited into a randomized controlled trial of psychological treatment for insomnia. METHODS: Of 108 treatment and 101 control patients initially recruited, 37 treatment group patients (34.3%) failed to complete all 6 sessions (i.e., were nonadherent), while across bo…	2003	Jan	J Psychosom Res	54	1	2025-09-21		10.1016/s0022-3999(02)00569-x	12505552	#436	Morgan 2003		Reason for exclusion:Irrelevant
Examining Dark Triad traits in relation to sleep disturbances, anxiety sensitivity and intolerance of uncertainty in young adults.	Sabouri S; Gerber M; Lemola S; Becker SP; Shamsi M; Shakouri Z; Sadeghi Bahmani D; Kalak N; Holsboer-Trachsler E; Brand S	BACKGROUND: The Dark Triad (DT) describes a set of three closely related personality traits, Machiavellianism, narcissism, and psychopathy. The aim of this study was to examine the associations between DT traits, sleep disturbances, anxiety sensitivity and intolerance of uncertainty. METHOD: A total of 341 adults (M=29years) completed a series of questionnaires related to the DT traits, sleep dis…	2016	Jul	Compr Psychiatry	68		103-10		10.1016/j.comppsych.2016.03.012	27234190	#437	Sabouri 2016		Reason for exclusion:Irrelevant
Long-term effects of traumatic war-related events on sleep.	Lavie P; Hefez A; Halperin G; Enoch D	Eleven patients who had combat neuroses resulting from the 1973 Yom Kippur War and complained of sleep disturbances were studied in a sleep laboratory. Sleep-onset insomniacs, dream-interruption insomniacs, and pseudoinsomniacs were differentiated on the basis of electrophysiologic recordings. Compared with normal controls who actively participated in the Yom Kippur War, patients showed significa…	1979	Feb	Am J Psychiatry	136	2	175-8		10.1176/ajp.136.2.175	216274	#438	Lavie 1979		Reason for exclusion:Irrelevant
Sleepwalking, night terrors, and consciousness.	Crisp AH; Matthews BM; Oakey M; Crutchfield M	OBJECTIVE: To determine some personality and psychoneurotic characteristics of adults who have the sleepwalking-night terrors syndrome. DESIGN: Prospective assessment of two groups of consecutive patients with a firm diagnosis of either of two specific sleep disorders as established clinically and by polysomnography. SETTING: Outpatient sleep disorders clinic and sleep laboratory in a tertiary re…	1990	Feb	BMJ	300	6721	360-2		10.1136/bmj.300.6721.360	2106985	#439	Crisp 1990		Reason for exclusion:Irrelevant
Treatment and management of seven children with fractured femurs experiencing night terrors in hospital: a case study.	Gardner A	This article reports on seven cases of night terror disorder in children with no previous history of parasomnias, or night time disturbance. All children were admitted to a metropolitan children's hospital with a traumatic fracture of the femur and treated with Thomas' traction splint, a phenomenon not previously reported in the literature. The characteristic presentation of a night terror is des…	2019	Mar	Nurs Child Young People	31	2	28-30		10.7748/ncyp.2019.e1147	31468768	#440	Gardner 2019		Reason for exclusion:Irrelevant
Sleep loss and performance: no "safe" duration of a monotonous task.	Gillberg M; Akerstedt T	The capacity to maintain vigilance generally falls with time on task. However, it has been suggested that, for example, the effects of sleep loss need a rather long time on task to become evident. The present experiment examined when significant deterioration of performance occurred in a 34-min visual vigilance task (with 32 signals) given to twelve subjects every 3 h across 64 h without sleep. R…	1998	Jul	Physiol Behav	64	5	599-604		10.1016/s0031-9384(98)00063-8	9817569	#441	Gillberg 1998		Reason for exclusion:Irrelevant
[Long-term acceptance of n-CPAP therapy by patients with sleep related respiratory disorders].	Orth M; Rasche K; Ullrich HU; Duchna HW; Schultze-Werninghaus G	The therapeutic effect in application of n-CPAP therapy (nasal continuous positive airway pressure) is dependent on both the acute effect of this therapy and the long-term acceptance and consequent palliation respectively avoidance of sequelae. We present 50 patients (47 male, 3 female) treated with n-CPAP therapy because of severe sleep-related disorders of breathing. All patients had polysomnog…	1995	Mar	Pneumologie	49 Suppl 1		212-5			7617618	#442	Orth 1995		Reason for exclusion:Irrelevant
Parental post-traumatic reactions after premature birth: implications for sleeping and eating problems in the infant.	Pierrehumbert B; Nicole A; Muller-Nix C; Forcada-Guex M; Ansermet F	BACKGROUND: Progress in perinatal medicine has made it possible to increase the survival of very or extremely low birthweight infants. Developmental outcomes of surviving preterm infants have been analysed at the paediatric, neurological, cognitive, and behavioural levels, and a series of perinatal and environmental risk factors have been identified. The threat to the child's survival and invasiv…	2003	Sep	Arch Dis Child Fetal Neonatal Ed	88	5	F400-4		10.1136/fn.88.5.f400	12937044	#443	Pierrehumbert 2003		Reason for exclusion:Irrelevant
Sleep, its subjective perception, and daytime performance in insomniacs with a pattern of alpha sleep.	Schneider-Helmert D; Kumar A	Intrusion of alpha activity, an electroencephalographic (EEG) pattern typical for wakefulness, into sleep stages has repeatedly been described and investigated in various populations. Some studies suggested that it is a less deep and restorative sleep, but others did not support this interpretation. The present study was carried out to collect ample data on neurophysiology and subjective experien…	1995	Jan	Biol Psychiatry	37	2	99-105		10.1016/0006-3223(94)00162-V	7718685	#444	Schneider-Helmert 1995		Reason for exclusion:Irrelevant
Self-reported sleep quality, strain and health in relation to perceived working conditions in females.	Ed√©ll-Gustafsson UM; Kritz EI; Bogren IK	Self-reported sleep quality, strain and health in relation to perceived working conditions in females The aims of this study were to examine self-reported sleep quality, perceived strain and health in relation to working conditions; the prevalence and severity of sleep disturbances and daytime distress arising from poor sleep in women on different work shifts. Furthermore, to see whether females …	2002	Jun	Scand J Caring Sci	16	2	179-87		10.1046/j.1471-6712.2002.00078.x	12000672	#445	Ed√©ll-Gustafsson 2002		Reason for exclusion:Irrelevant
Evaluation of the performance of an experimental somnolence quantification system in terms of reaction times and lapses.	Fran√ßois C; Wertz J; Kirkove M; Verly JG	Somnolence is known to be a major cause of various types of accidents, and ocular parameters are recognized to be reliable physiological indicators of somnolence. We have thus developed an experimental somnolence quantification system that uses images of the eye and that produces a level of somnolence on a continuous numerical scale. The aim of this paper is to show that the level of somnolence p…	2014		Annu Int Conf IEEE Eng Med Biol Soc	2014		5820-3		10.1109/EMBC.2014.6944951	25571319	#446	Fran√ßois 2014		Reason for exclusion:Irrelevant
Critical evaluation of the effect of valerian extract on sleep structure and sleep quality.	Donath F; Quispe S; Diefenbach K; Maurer A; Fietze I; Roots I	A carefully designed study assessed the short-term (single dose) and long-term (14 days with multiple dosage) effects of a valerian extract on both objective and subjective sleep parameters. The investigation was performed as a randomised, double-blind, placebo-controlled, cross-over study. Sixteen patients (4 male, 12 female) with previously established psychophysiological insomnia (ICSD-code 1.…	2000	Mar	Pharmacopsychiatry	33	2	47-53		10.1055/s-2000-7972	10761819	#447	Donath 2000		Reason for exclusion:Irrelevant
An analysis of relationships among environmental noise, annoyance and sensitivity to noise, and the consequences for health and sleep.	Nivison ME; Endresen IM	The complex relationship among long-term exposure to environmental noise, self-reports of health, and sleep was investigated in a multifactorial design. Forty-seven women and 35 men living beside a street with moderate to heavy traffic took part. They answered questions concerning health complaints, usual sleep patterns, sleep the actual week of testing, their subjective responses to noise, psych…	1993	Jun	J Behav Med	16	3	257-76		10.1007/BF00844759	8350341	#448	Nivison 1993		Reason for exclusion:Irrelevant
School performance, race, and other correlates of sleep-disordered breathing in children.	Chervin RD; Clarke DF; Huffman JL; Szymanski E; Ruzicka DL; Miller V; Nettles AL; Sowers MR; Giordani BJ	OBJECTIVES: Childhood sleep-disordered breathing (SDB) has been associated with poor school performance. Both problems are common among African-American (AA) children, but potential confounders such as low socioeconomic status (SES) and obesity have not been well studied. METHODS: Children in second and fifth grades at six urban elementary schools were evaluated by teachers' ratings and year-end …	2003	Jan	Sleep Med	4	1	2025-07-21		10.1016/s1389-9457(02)00243-5	14592356	#449	Chervin 2003		Reason for exclusion:Irrelevant
Differential rates of psychopathology symptoms in periodic limb movement disorder, obstructive sleep apnea, psychophysiological insomnia, and insomnia with psychiatric disorder.	Aikens JE; Vanable PA; Tadimeti L; Caruana-Montaldo B; Mendelson WB	STUDY OBJECTIVE: To determine patterns and relative intensity of psychopathology, as measured by the Minnesota Multiphasic Personality Inventory (MMPI), in 108 patients with either psychophysiological insomnia (PI; n=20), insomnia with psychiatric disorder (IPD; n=30), periodic limb movement disorder (PLM; n=28), or obstructive sleep apnea (OSA; n=30). DESIGN: Cross-sectional. SETTING: University…	1999	Sep	Sleep	22	6	775-80		10.1093/sleep/22.6.775	10505823	#450	Aikens 1999		Reason for exclusion:Irrelevant
Psychoactive medications in the long-term care setting: differing perspectives among physicians, nursing staff, and patients.	Jacobson DH; Winograd CH	Differences in perceptions among nursing home patients, nursing staff, and physicians were compared in this preliminary study regarding nighttime disorders and psychoactive medications. Nighttime disorders, including both insomnia and behavior problems, are prevalent among institutionalized elderly and are frequently managed with psychoactive medications. All nursing home patients receiving psych…	1994	Jul-Sep	J Geriatr Psychiatry Neurol	7	3	176-83		10.1177/089198879400700309	7916942	#451	Jacobson 1994		Reason for exclusion:Irrelevant
The differential functions of imagery and verbal thought in insomnia.	Nelson J; Harvey AG	Individuals with insomnia were exposed to a stressor (speech threat) prior to getting into bed and were instructed to think about the speech and its implications in either images (Image group, n = 14) or verbal thought (Verbal group, n = 17). Participants completed questionnaires about speech anxiety, arousal, and sense of resolution. Measures were taken of subjective (sleep diary estimates) and …	2002	Nov	J Abnorm Psychol	111	4	665-9			12428780	#452	Nelson 2002		Reason for exclusion:Irrelevant
Dimensional assessment of chronic fatigue syndrome.	Vercoulen JH; Swanink CM; Fennis JF; Galama JM; van der Meer JW; Bleijenberg G	The absence of laboratory tests and clear criteria to identify homogeneous (sub)groups in patients presenting with unexplained fatigue, and to assess clinical status and disability in these patients, calls for further assessment methods. In the present study, a multi-dimensional approach to the assessment of chronic fatigue syndrome (CFS) is evaluated. Two-hundred and ninety-eight patients with C…	1994	Jul	J Psychosom Res	38	5	383-92		10.1016/0022-3999(94)90099-x	7965927	#453	Vercoulen 1994		Reason for exclusion:Irrelevant
Psychological status, syndromatic measures, and compliance with nasal CPAP therapy for sleep apnea.	Edinger JD; Carwile S; Miller P; Hope V; Mayti C	38 male patients with obstructive sleep apnea were asked to complete 2 weeks of rating symptoms, physical examination, diagnostic polysomnography, and MMPI testing prior to being placed on nasal continuous positive airway pressure (CPAP) therapy. Six months later, 26 (72.2%) of the 36 subjects available for follow-up showed continued compliance. A regression analysis conducted with those 28 subje…	1994	Jun	Percept Mot Skills	78	3 Pt 2	1116-8		10.2466/pms.1994.78.3c.1116	7936934	#454	Edinger 1994		Reason for exclusion:Irrelevant
Effects of one night without nasal CPAP treatment on sleep and sleepiness in patients with obstructive sleep apnea.	Kribbs NB; Pack AI; Kline LR; Getsy JE; Schuett JS; Henry JN; Maislin G; Dinges DF	Nasal continuous positive airway pressure (CPAP) has become the nonsurgical treatment of choice for obstructive sleep apnea syndrome (OSAS). Recent evidence suggests that intermittent use of CPAP by patients is more common than nightly compliance. To determine the consequences of intermittent CPAP use, in terms of a return of sleep-disordered breathing and daytime hypersomnolence, 15 OSAS subject…	1993	May	Am Rev Respir Dis	147	5	1162-8		10.1164/ajrccm/147.5.1162	8484626	#455	Kribbs 1993		Reason for exclusion:Irrelevant
Severe obstructive sleep apnea--II: Associated psychopathology and psychosocial consequences.	Kales A; Caldwell AB; Cadieux RJ; Vela-Bueno A; Ruch LG; Mayes SD	Personality patterns, signs of mental impairment, mental health correlates, and psychosocial consequences were assessed in 50 patients who had obstructive sleep apnea of sufficient severity to warrant recommendation for tracheostomy. The personality patterns of sleep apnea patients were consistently those of a somatic-neurotic type, similar to typical patterns for medical outpatients. The high le…	1985		J Chronic Dis	38	5	427-34		10.1016/0021-9681(85)90138-9	3998057	#456	Kales 1985		Reason for exclusion:Irrelevant
Blink duration as an indicator of driver sleepiness in professional bus drivers.	H√§kk√§nen H; Summala H; Partinen M; Tiihonen M; Silvo J	This study focused on eyeblink duration as a measure of sleepiness in on-road driving and on the driving performance of professional bus drivers with polysomnographically confirmed mild obstructive Sleep Apnea Syndrome (OSAS). Ten bus drivers with OSAS and their matched controls participated in the study. The Maintenance of Wakefulness Test (MWT) and a monotonous on-road driving task were complet…	1999	Sep	Sleep	22	6	798-802		10.1093/sleep/22.6.798	10505826	#457	H√§kk√§nen 1999		Reason for exclusion:Irrelevant
Long-term follow-up study of 10 adolescent patients with sleep-wake schedule disorders.	Ando K; Hayakawa T; Ohta T; Kayukawa Y; Ito A; Iwata T; Okada T	Therapeutic trials for sleep-wake schedule disorders have been described, but a long-term follow-up of adolescents with such disorders have not previously been reported. We investigated 10 adolescents with sleep-wake schedule disorders who had formerly received intensive treatment. The investigation was carried out with detailed questionnaires about current sleep conditions and social state. The …	1994	Mar	Jpn J Psychiatry Neurol	48	1	37-41		10.1111/j.1440-1819.1994.tb02994.x	7933714	#458	Ando 1994		Reason for exclusion:Irrelevant
A new educational program for patients suffering from sleep apnea syndrome.	Golay A; Girard A; Grandin S; M√©trailler JC; Victorion M; Lebas P; Ybarra J; Rochat T	OBJECTIVE: Patients' knowledge and beliefs about their chronic illnesses such as OSAS are known to influence a range of health related variables, including treatment compliance. It is for that reason that this interdisciplinary program centred on the therapeutic education of the patients was conceived by two medical teams with the aim of creating a new coverage of the patients affected of OSAS. M…	2006	Feb	Patient Educ Couns	60	2	220-7		10.1016/j.pec.2005.01.007	16253467	#459	Golay 2006		Reason for exclusion:Irrelevant
The patient-doctor relationship and metabolic control in patients with type 1 (insulin-dependent) diabetes mellitus.	Viinam√§ki H; Niskanen L; Korhonen T; T√§hk√§ V	OBJECTIVE: Our hypothesis was that patient-doctor relationship experienced positively by the patient is associated with adequate compliance behavior and thus to the long-term metabolic control of diabetes. METHOD: Cross-sectional study of 100 consecutive adult patients with Type 1 diabetes treated in a diabetes out-patient department. From a questionnaire, four scores (direct estimate of physicia…	1993		Int J Psychiatry Med	23	3	265-74		10.2190/GLKJ-1G71-NCD6-DP6K	8270356	#460	Viinam√§ki 1993		Reason for exclusion:Irrelevant
[Benzodiazepine addiction and symptoms of anxiety and depression in elderly subjects].	Fernandez L; Cassagne-Pinel C	The relative works to the psychopathological aspects of benzodiazepines (BZD) addiction in elderly persons make the object of a large debate because the question of addiction remains whole. They concern: 1) the influence of age on the level of consumption of the BZD. The research permits to clear 4 explanatory major factors of the relation observed between age and the consumption of BZD: a) the m…	2001	Sep-Oct	Encephale	27	5	459-74			11760696	#461	Fernandez 2001		Reason for exclusion:Irrelevant
Compliance and side effects in sleep apnea patients treated with nasal continuous positive airway pressure.	Nino-Murcia G; McCann CC; Bliwise DL; Guilleminault C; Dement WC	Nasal continuous positive airway pressure (CPAP) is an effective therapy for sleep apnea. We treated 144 patients with nasal CPAP and observed them for periods of as long as 25 months. No pneumothoraces occurred in any patient. Compliance rates were between 65% (90/139) and 83% (90/108), depending on the patient population considered. Demographic factors unrelated to discontinuing using CPAP incl…	1989	Feb	West J Med	150	2	165-9			2658326	#462	Nino-Murcia 1989		Reason for exclusion:Irrelevant
Evaluation of short-term nonpharmacological treatment of insomnia in a clinical setting.	Verbeek I; Schreuder K; Declerck G	Of the 86 chronic insomnia patients we treated with nonpharmacological means, 74 improved considerably. The subjective improvement was confirmed by the outcome of the sleep logs registered after 4 weeks of treatment (decrease in sleep-onset latency, wake after sleep onset, and an increase of sleep efficiency). Of the 49 patients who had used hypnotics at intake, 18 discontinued their medication a…	1999	Oct	J Psychosom Res	47	4	369-83		10.1016/s0022-3999(99)00030-6	10616231	#463	Verbeek 1999		Reason for exclusion:Irrelevant
Valproate for sleep consolidation in periodic limb movement disorder.	Ehrenberg BL; Eisensehr I; Corbett KE; Crowley PF; Walters AS	In this study, open-label valproate (VPA) was administered to patients as a treatment for periodic limb movement disorder (PLMD). Six patients aged 28 to 62 years with complaints of sleep disturbance and at least five periodic limb movements (PLMs) per hour of sleep underwent polysomnograms (PSGs) with and without low-dose VPA treatment (125-600 mg at bedtime). After a baseline PSG, patients rece…	2000	Oct	J Clin Psychopharmacol	20	5	574-8		10.1097/00004714-200010000-00013	11001243	#464	Ehrenberg 2000		Reason for exclusion:Irrelevant
Combined effects of shift systems and work requirements on customs officers.	Prunier-Poulmaire S; Gadbois C; Volkoff S	OBJECTIVES: The aim of this study was to examine the combined impact of different shift schedules and job demands on the physical health of customs officers. METHODS: The following schedules were used: 4x6 hours, 3x8 hours, 2x12 hours, and day work. Data were collected via a questionnaire specially designed for the evaluation of specific job demands on the basis of ergonomic analyses in 10 units.…	1998		Scand J Work Environ Health	24 Suppl 3		134-40			9916830	#465	Prunier-Poulmaire 1998		Reason for exclusion:Irrelevant
Interval therapy with L-tryptophan in severe chronic insomniacs. A predictive laboratory study.	Schneider-Helmert D	Interval therapy is the concept of intermittent applications with drug-free intervals, based on the observation that in many cases L-tryptophan has the best effects on disturbed sleep during the drug-free interval after-short-term application. This concept was formulated as an experimental hypothesis to be tested in the sleep laboratory in a predictive, double-blind design, comparing a 4-night pl…	1981		Int Pharmacopsychiatry	16	3	162-73		10.1159/000468491	7033160	#466	Schneider-Helmert 1981		Reason for exclusion:Irrelevant
Treatment of sleep problems in families with small children: is written information enough?	Eckerberg B	The aim of this study was to evaluate a standardized sleep programme, i.e. a two-step variation of graduated extinction, where the child is first taught to fall asleep by him/herself at bedtime (first intervention) and 2 wk later also after night wakings (second intervention). The outcome after consultations with a therapist followed by telephone support during both interventions was compared wit…	2002		Acta Paediatr	91	8	952-9		10.1080/080352502760148694	12222721	#467	Eckerberg 2002		Reason for exclusion:Irrelevant
[Diurnal consequence of insomnia: impact on quality of life].	L√©ger D; Stal V; Guilleminault C; Raffray T; Dib M; Paillard M	Insomnia is not only a disease of sleep, it has also daily consequences: fatigue, irritability, impaired daytime functioning. These complaints are regent reported by the patients, however the objective tests assessing alertness in insomnia are usually not impaired when compared with good sleepers. We wanted to appreciate more accurately the daily consequences of insomnia, in terms of quality of l…	2001	Oct	Rev Neurol (Paris)	157	10	1270-8			11885520	#468	L√©ger 2001		Reason for exclusion:Irrelevant
Symptom awareness and blood glucose estimation in diabetic adults.	Diamond EL; Massey KL; Covey D	Self-regulation of diabetes depends in part on common-sense models of symptoms and blood glucose fluctuations. Symptom perception and subjective estimation of blood glucose were studied in 52 adult, difficult-to-control, non-insulin-dependent diabetics using a structured interview and laboratory blood-glucose measurement. Most patients believed they could detect hyperglycemia. Symptoms linked by …	1989		Health Psychol	8	1	15-26		10.1037//0278-6133.8.1.15	2707221	#469	Diamond 1989		Reason for exclusion:Irrelevant
Short-term event recording as a measure to rule out false alarms and to shorten the duration of home monitoring in infants.	Zotter H; Schenkeli R; Kurz R; Kerbl R	Apnea and cardiorespiratory home monitors are commonly used for electronic surveillance of infants. Frequent alarms can be very stressful for parents and lead to unnecessarily prolonged home monitoring. The aims of this study were to determine the frequency and type of significant events by using short-term home event recordings of respiratory, electrocardiogram and oxygenation patterns, to consi…	2003	Jan	Wien Klin Wochenschr	115	2025-02-01	53-7		10.1007/BF03040273	12658912	#470	Zotter 2003		Reason for exclusion:Irrelevant
Symptom experiences of midlife women: observations from the Seattle Midlife Women's Health Study.	Mitchell ES; Woods NF	Symptoms experienced by perimenopausal women are varied with little agreement about their nature, cause or stability. OBJECTIVE: To describe the type and stability of symptoms experienced by midlife women. METHODS: A community-based sample of 301 women ages 35-55 (Mean 41.1; S.D. = 4.2), had at least one menstrual period in the past year, and took no ovarian hormones. Women completed a daily symp…	1996	Aug	Maturitas	25	1	2025-10-01		10.1016/0378-5122(96)01047-x	8887303	#471	Mitchell 1996		Reason for exclusion:Irrelevant
The incidence of sleeping problems in preterm and fullterm infants discharged from neonatal special care units: an epidemiological longitudinal study.	Wolke D; Meyer R; Ohrt B; Riegel K	Anecdotal reports have suggested that sleeping problems are a frequent complaint from parents of preterm infants. This prospective epidemiological study examined the incidence and stability of sleeping problems of very preterm (< 32 weeks gestation at birth), preterm (32-36 weeks gestation) and fullterm infants, all admitted to special care baby units (SCBU) after birth, in comparison to healthy …	1995	Feb	J Child Psychol Psychiatry	36	2	203-23		10.1111/j.1469-7610.1995.tb01821.x	7759587	#472	Wolke 1995		Reason for exclusion:Irrelevant
Cognitive function in patients with insulin-dependent diabetes mellitus during hyperglycemia and hypoglycemia.	Draelos MT; Jacobson AM; Weinger K; Widom B; Ryan CM; Finkelstein DM; Simonson DC	BACKGROUND: To determine the impact of glycemic control, gender, and other relevant parameters on cognitive function during exposure to different blood glucose levels in patients with insulin-dependent diabetes mellitus (IDDM), we examined neuropsychologic function during experimentally induced periods of hyperglycemia and hypoglycemia. METHODS: We studied 20 men and 22 women, aged 18 to 44 years…	1995	Feb	Am J Med	98	2	135-44		10.1016/S0002-9343(99)80397-0	7847430	#473	Draelos 1995		Reason for exclusion:Irrelevant
Personality of healthy young adults with sleep paralysis.	Fukuda K; Inamatsu N; Kuroiwa M; Miyasita A	Sleep paralysis occurs in normal persons. This phenomenon had been studied psychoanalytically or in terms of the deviation of the victims' personality. This present study aimed to assess the personalities of such persons by using the MMPI and the Maudsley Personality Inventory. The subjects showed a slightly higher mean T score on the MMPI Paranoia Scale than those who did not have this experienc…	1991	Dec	Percept Mot Skills	73	3 Pt 1	955-62		10.2466/pms.1991.73.3.955	1792147	#474	Fukuda 1991		Reason for exclusion:Irrelevant
Disturbed sleep in patients complaining of chronic pain.	Wittig RM; Zorick FJ; Blumer D; Heilbronn M; Roth T	Polygraphic recordings of the sleep of patients complaining of insomnia has led to recognition of specific patterns of disturbed sleep corresponding to different etiologies of insomnia. This study presents results of polygraphic recordings of the sleep of 26 patients with chronic pain for which no physical cause can be found. All 26 also complained of insomnia. Sleep parameters of this group were…	1982	Jul	J Nerv Ment Dis	170	7	429-31		10.1097/00005053-198207000-00011	7086403	#475	Wittig 1982		Reason for exclusion:Irrelevant
Severe deterioration in cognitive function and personality in five patients with long-standing diabetes: a complication of diabetes or a consequence of treatment?	Gold AE; Deary IJ; Jones RW; O'Hare JP; Reckless JP; Frier BM	Changes in mood, personality, and social function were examined in a group of five Type 1 diabetic patients, aged 50 to 66 years, with duration of diabetes from 24 to 47 years. Information on medical history was obtained from their carers and hospital records. All patients had experienced multiple episodes of severe hypoglycaemia and had impaired awareness of hypoglycaemia. Cerebral dysfunction p…	1994	Jun	Diabet Med	11	5	499-505		10.1111/j.1464-5491.1994.tb00314.x	8088131	#476	Gold 1994		Reason for exclusion:Irrelevant
Why can't my child sleep and will there be long-term consequences? Lessons from prospective community-based studies.	Gregory AM		2011	Oct	Sleep	34	10	1289-90		10.5665/SLEEP.1262	21966059	#477	Gregory 2011		Reason for exclusion:Irrelevant
Causes, management and morbidity of acute hypoglycaemia in adults requiring hospital admission.	Hart SP; Frier BM	In the community, acute hypoglycaemia is commonly caused by therapies for diabetes mellitus or the excessive consumption of alcohol. Although most episodes do not require admission to hospital, little information is available on the causes and outcome of those that do. We retrospectively surveyed adult patients admitted to a large urban teaching hospital with acute hypoglycaemia in a 12-month per…	1998	Jul	QJM	91	7	505-10		10.1093/qjmed/91.7.505	9797934	#478	Hart 1998		Reason for exclusion:Irrelevant
[Dream recall and sleep disorders].	Schredl M; Bozzer A; Morlock M	The present study investigated the relationship between dream recall and sleep disorders. The sample comprised 762 patients who were diagnosed in the sleep laboratory. In the course of the examination they completed the sleep questionnaire SF-B (G√∂rtelmeyer 1986). The results showed a heightened dream recall frequency (DRF) in insomniacs and patients with myoclonia. This result as well as the fi…	1997	Mar-Apr	Psychother Psychosom Med Psychol	47	2025-04-03	108-16			9206791	#479	Schredl 1997		Reason for exclusion:Irrelevant
Improvement in energy and vitality over a short-term CPAP trial predicts long-term compliance in patients with obstructive sleep apnea.	Proctor A; Billings C; Moloney ED		2007	Dec	J Sleep Res	16	4	448-9		10.1111/j.1365-2869.2007.00610.x	18036092	#480	Proctor 2007		Reason for exclusion:Irrelevant
Does memory impairment exist in narcolepsy-cataplexy?	Aguirre M; Broughton R; Stuss D	Approximately one-half of patients with the narcolepsy-cataplexy syndrome suffer from subjective memory problems, mainly involving recent events. Ten untreated narcoleptic patients (7 male, 3 female, aged 28-65 years) with such problems and 10 matched controls were given a battery of tests to study the complaint. Tests included the digit span, Knox cube, recurring figures (verbal and nonverbal), …	1985	Feb	J Clin Exp Neuropsychol	7	1	14-24		10.1080/01688638508401239	3980679	#481	Aguirre 1985		Reason for exclusion:Irrelevant
One explanatory basis for the discrepancy of reported prevalences of sleep paralysis among healthy respondents.	Fukuda K	In a previous study, the author and coworkers found 39.8% of healthy young adults had experienced sleep paralysis. Some other studies reported prevalence as about the same or higher (i.e., 40.7% to 62.0%) than that previous estimate, while yet other studies, including Goode's work cited by ASDC and ASDA classifications, suggested much lower prevalences (i.e., 4.7% to 26.2%). The author tested the…	1993	Dec	Percept Mot Skills	77	3 Pt 1	803-7		10.2466/pms.1993.77.3.803	8284156	#482	Fukuda 1993		Reason for exclusion:Irrelevant
Cognitive function and mood after profound nocturnal hypoglycaemia in prepubertal children with conventional insulin treatment for diabetes.	Matyka KA; Wigg L; Pramming S; Stores G; Dunger DB	OBJECTIVES: To examine the frequency of nocturnal hypoglycaemia, and the effects on cognitive function and mood, in children with insulin dependent diabetes mellitus (IDDM). DESIGN: Two overnight glucose profiles, in the home environment, and assessments of cognitive function and mood the following day. Twenty nine prepubertal patients with IDDM (median age, 9.4 years; range, 5.3-12.9) and 15 hea…	1999	Aug	Arch Dis Child	81	2	138-42		10.1136/adc.81.2.138	10490521	#483	Matyka 1999		Reason for exclusion:Irrelevant
Identifying effective psychological treatments for insomnia: a meta-analysis.	Murtagh DR; Greenwood KM	Insomnia is a debilitating and widespread complaint. Concern over the iatrogenic effects of pharmacological therapies has led to the development of several psychological treatments for insomnia. To clarify the effects of these treatments, 66 outcome studies representing 139 treatment groups were included in a meta-analysis. The results indicated that psychological treatments produce considerable …	1995	Feb	J Consult Clin Psychol	63	1	79-89		10.1037//0022-006x.63.1.79	7896994	#484	Murtagh 1995		Reason for exclusion:Irrelevant
Relativism in the diagnosis of hypoglycemia.	Hunt LM	It is a common assumption in our medicalized society that diagnostic labels simply describe facts, rather than express the diagnostician's own concepts of anomaly and dysfunction. Variability among physicians in diagnosing reactive hypoglycemia illustrates some fundamental problems of reifying the concept of disease. Although most physicians consider the same three variables in this diagnosis, th…	1985		Soc Sci Med	20	12	1289-94		10.1016/0277-9536(85)90383-1	4023763	#485	Hunt 1985		Reason for exclusion:Irrelevant
[Improvement of health-related quality of life in patients with obstructive sleep apnea syndrome under CPAP therapy].	de Zeeuw J; Baberg HT; Kempkens DJ; Schmalz O; Duchna HW; Orth M; Kugler J; Schultze-Werninghaus G; Rasche K	BACKGROUND: Only poor data regarding changes in quality of life in patients with obstructive sleep apnea syndrome (OSAS) under continuous positive airway pressure (CPAP) therapy concerning long-term effects are available. PATIENTS AND METHODS: In this study, 85 patients were evaluated before and under CPAP therapy using the Visual Analog Scale (VAS) Quality of Life, the Nottingham Health Profile …	2003	Apr	Med Klin (Munich)	98	4	181-7		10.1007/s00063-003-1242-4	12715141	#486	deZeeuw 2003		Reason for exclusion:Irrelevant
[Depression and aging].	L√©ger JM; Cl√©ment JP	Old age is a qualitative state during which depression frequently occurs. This illness presents particular features which should be considered in the course of both normal ageing and senility. Viewed as an existential crisis, ageing may be considered as a depression promoting factor. Rich in depression promoting factors, this period of life is a sequence of crises which result in reorganizations …	1992	Sep	Encephale	18 Spec No 4		511-6			1308847	#487	L√©ger 1992		Reason for exclusion:Irrelevant
Neuropsychological performance differs between type 1 diabetic and normal men during insulin-induced hypoglycaemia.	Wirs√©n A; Tallroth G; Lindgren M; Agardh CD	Cerebral function was measured with a neuropsychological test battery before, during, and after insulin-induced hypoglycaemia (blood glucose approximately 2.0 mmol l-1) in 10 male Type 1 diabetic patients (age 20-43 years, duration of diabetes 14 (2-30) years) and in 12 normal men. There were no group differences in neuropsychological results at normal glucose levels. Significant effects of hypog…	1992	Mar	Diabet Med	9	2	156-65		10.1111/j.1464-5491.1992.tb01753.x	1563251	#488	Wirs√©n 1992		Reason for exclusion:Irrelevant
"As needed" pharmacotherapy combined with stimulus control treatment in chronic insomnia--assessment of a novel intervention strategy in a primary care setting.	Hajak G; Bandelow B; Zulley J; Pittrow D	Discontinuous, nonnightly hypnotic therapy in the treatment of chronic insomnia is likely to offer benefits such as maintained efficacy while preventing unnecessary long-term nightly use associated with the risk of tolerance and dependence. Based on the favorable results seen in four zolpidem studies using increasing degrees of flexibility in drug intake schedule, we developed the concept further…	2002	Mar	Ann Clin Psychiatry	14	1	2025-07-01			12046635	#489	Hajak 2002		Reason for exclusion:Irrelevant
Time-related predictors of suicide in major affective disorder.	Fawcett J; Scheftner WA; Fogg L; Clark DC; Young MA; Hedeker D; Gibbons R	The authors studied 954 psychiatric patients with major affective disorders and found that nine clinical features were associated with suicide. Six of these--panic attacks, severe psychic anxiety, diminished concentration, global insomnia, moderate alcohol abuse, and severe loss of interest or pleasure (anhedonia)--were associated with suicide within 1 year, and three others--severe hopelessness,…	1990	Sep	Am J Psychiatry	147	9	1189-94		10.1176/ajp.147.9.1189	2104515	#490	Fawcett 1990		Reason for exclusion:Irrelevant
Clinical features as diagnostic guides in obstructive sleep apnea.	Khan W; Gleason R; Strome M; Regestein Q	Obstructive sleep apnea (OSA) may induce psychiatric problems, but clinical risk factors do not reliably predict laboratory-verified OSA. Therefore, OSA diagnosis requires laboratory sleep monitoring. To find additional clinical features that would sharpen indications for sleep monitoring, we applied univariate analyses to clinical data for 137 OSA patients seen in a psychiatry sleep clinic. A sy…	1995	Jan-Feb	Compr Psychiatry	36	1	46-52		10.1016/0010-440x(95)90098-g	7705087	#491	Khan 1995		Reason for exclusion:Irrelevant
Efficacy of trazodone in narcolepsy.	Sandyk R	A 25-year-old man with narcolepsy and cataplexy experienced partial relief of symptomatology following administration of methylphenidate. Moreover, the latter caused extreme agitation and aggression. However, administration of the antidepressant agent trazodone resulted in almost complete alleviation of the narcoleptic and cataplectic attacks within 48 h after initiation of therapy. Trazodone, a …	1985		Eur Neurol	24	5	335-7		10.1159/000115821	4054183	#492	Sandyk 1985		Reason for exclusion:Irrelevant
[4-year experiences with nasal continuous pressure in the treatment of obstructive sleep apnea syndrome].	Grebstad JA	We investigated the compliance, effects and side effects of nCPAP in 27 patients with obstructive sleep apnea syndrome, 26 of whom filled in a mailed questionnaire. Mean treatment time was 20 months (range 1-46 months). 24 patients (92%) still used their nCPAP. 15 patients (63%) used nCPAP six or seven nights per week, and 19 patients (79%) at least three nights per week. The effect was best and …	1992	Oct	Tidsskr Nor Laegeforen	112	24	3086-9			1471083	#493	Grebstad 1992		Reason for exclusion:Irrelevant
The factorial structure of sleep dissatisfaction.	Coyle K; Watts FN	Research into sleep problems has been dominated by a number of theoretical perspectives from each of which useful treatment applications have been derived. However, the rich diversity of problems that are subsumed under insomnia or sleep disturbance often remain unappreciated. This paper reports the results of a factor analysis performed on the combined items of two questionnaires designed to ass…	1991		Behav Res Ther	29	6	513-20		10.1016/0005-7967(91)90001-j	1759951	#494	Coyle 1991		Reason for exclusion:Irrelevant
Night-waking at five years of age: predictors and prognosis.	Pollock JI	A statistical study was made of reported night-waking in a national cohort of British 5-year-olds in order to explore long-term associations with physical, behavioural and mental development. After adjusting for the most likely confounders, reported night-waking at five was found to be linked at 10 years of age to certain chronic medical conditions and some symptoms of emotional distress. No conv…	1994	May	J Child Psychol Psychiatry	35	4	699-708		10.1111/j.1469-7610.1994.tb01215.x	8040222	#495	Pollock 1994		Reason for exclusion:Irrelevant
[Exhausted awakening as a risk factor for coronary heart disease].	Appels A; Schouten E	In a prospective study of 3877 males, aged 39-65, the predictive power of complaints indicating problems falling or staying asleep and of the feeling of waking up exhausted was investigated. It was hypothesized that especially those who wake up exhausted but do not complain about problems falling or staying asleep are at increased risk of myocardial infarction. After controlling for age, blood pr…	1993	May	Psychother Psychosom Med Psychol	43	5	166-70			8327629	#496	Appels 1993		Reason for exclusion:Irrelevant
Pseudohypoglycemia in adult victims of adolescent incest.	Elks ML	Two patients with complaints of hypoglycemia came for evaluation, and both complained of intermittent episodes of mental dullness, disorientation, confusion, and palpitations relieved by eating. Plasma glucose levels at the time of symptoms were always above 70 mg/dL. Initial onset of symptoms was within 1 to 2 years after cessation of repeated incest, and on recognition of this, both patients as…	1990	Nov	South Med J	83	11	1338-40		10.1097/00007611-199011000-00030	2237569	#497	Elks 1990		Reason for exclusion:Irrelevant
[Predictive factors in maintaining nocturnal continuous positive pressure in patients with sleep apnea syndrome].	Chollet S; Ordronneau J; Chailleux E; Nogues B; Canfr√®re I; Hervouet A	A retrospective study was carried out on 347 case notes involving 303 men and 44 women who were suffering from a sleep apnea syndrome (SAS). The mean age was 57 plus or minus 10 years, and the diagnosis was made between 1982 and 1992. We have carried out the research to examine if there were clinical factors or factors related to respiratory function which would predict the acceptance in the shor…	1993		Rev Mal Respir	10	6	519-25			8122017	#498	Chollet 1993		Reason for exclusion:Irrelevant
Neuropsychological sequelae in Kleine-Levin syndrome: case report.	Fontenelle L; Mendlowicz MV; Gillin JC; Mattos P; Versiani M	Kleine-Levin syndrome is characterized by periodic hypersomnia, hyperphagia, sexual disinhibitions and behavioral disturbances. The prognosis is generally benign, with normal cognitive and social functions after the episodes. We describe a typical case of Kleine-Levin syndrome associated with apparent academic decline, neuropsychological sequelae and personality alterations after the second episo…	2000	Jun	Arq Neuropsiquiatr	58	2B	531-4		10.1590/s0004-282x2000000300021	10920418	#499	Fontenelle 2000		Reason for exclusion:Irrelevant
["Railway" paranoid disorder and forced insomnia].	Moefes SM	The relationship between forced insomnia and acute transitory exogenous psychosis named "railway paranoid" is under discussion. According to the author's data, forced insomnia precedes that psychosis in all the cases; it lasts from 2 to 5 days, being consequent on a tiresome journey. A permanent and direct relationship can be elucidated between the duration of insomnia and the depth of paranoid. …	1991		Zh Nevropatol Psikhiatr Im S S Korsakova	91	5	95-7			1654719	#500	Moefes 1991		Reason for exclusion:Irrelevant
Sequential studies of sleep disturbance and quality of life in abstaining alcoholics.	Cohn TJ; Foster JH; Peters TJ	Previous studies in recently detoxified dependent alcoholics have shown severely disturbed sleep and impaired quality of life. Although this association has been found to predict short-term relapse to heavy drinking, no sequential studies have been conducted to monitor significant changes in sleep quality and quality of life in abstaining alcoholics. Fifty-seven inpatients at a voluntary sector 1…	2003	Dec	Addict Biol	8	4	455-62		10.1080/13556210310001646439	14690882	#501	Cohn 2003		Reason for exclusion:Irrelevant
Premenstrual symptoms in young adults born preterm at very low birth weight--from the Helsinki Study of Very Low Birth Weight Adults.	Mustaniemi S; Sipola-Lepp√§nen M; Hovi P; Halbreich U; V√§√§r√§sm√§ki M; R√§ikk√∂nen K; Pesonen AK; Heinonen K; J√§rvenp√§√§ AL; Eriksson JG; Andersson S; Kajantie E	BACKGROUND: Clinically significant premenstrual symptoms are common among young women. Premenstrual syndrome (PMS) is characterized by emotional, behavioural and physical symptoms that consistently occur during the luteal phase of the menstrual cycle. Premenstrual dysphoric disorder (PMDD) is a severe form of PMS. Individual variation in stress responsiveness may be involved in the pathophysiolog…	2011	Jun	BMC Womens Health	11		25		10.1186/1472-6874-11-25	21639914	#502	Mustaniemi 2011		Reason for exclusion:Irrelevant
Impact of post-traumatic hypersomnia on functional recovery of cognition and communication.	Wiseman-Hakes C; Victor JC; Brandys C; Murray BJ	PRIMARY OBJECTIVE: To assess aspects of cognition and communication, in response to the treatment of post-traumatic hypersomnia and mood disturbance. RESEARCH DESIGN: A single case study; pre-post intervention. METHODS AND PROCEDURES: The participant was a male with severe TBI and cognitive-communication impairments, who subsequently developed sleep and mood disturbance and excessive daytime slee…	2011		Brain Inj	25	12	1256-65		10.3109/02699052.2011.608215	21961569	#503	Wiseman-Hakes 2011		Reason for exclusion:Irrelevant
The impact on the family of the co-existing conditions of children with autism spectrum disorder.	Petrou AM; Soul A; Koshy B; McConachie H; Parr JR	We aimed to investigate whether the impact on families of children with Autism Spectrum Disorder (ASD) is associated with the number and/or type of emotional and behavioral co-existing conditions that parents/carers of children with ASD reported as occurring frequently. In addition, we examined whether there was a greater impact on families if their child was male, had lower levels of language, h…	2018	May	Autism Res	11	5	776-787		10.1002/aur.1932	29427538	#504	Petrou 2018		Reason for exclusion:Irrelevant
Long-term psychological outcome of 1999 Taiwan earthquake survivors: a survey of a high-risk sample with property damage.	Chen CH; Tan HK; Liao LR; Chen HH; Chan CC; Cheng JJ; Chen CY; Wang TN; Lu ML	OBJECTIVE: Severe natural disasters can cause long-term psychological impact on the survivors. This study aimed to examine the prevalence and risk factors of posttraumatic stress symptoms and psychiatric morbidity among survivors of the severe earthquake that occurred in Chi-Chi, Taiwan, in September 21, 1999. METHODS: A total of 6412 earthquake survivors whose houses were destroyed by earthquake…	2007	May-Jun	Compr Psychiatry	48	3	269-75		10.1016/j.comppsych.2006.12.003	17445522	#505	Chen 2007		Reason for exclusion:Irrelevant
Best friend or spy: a qualitative meta-synthesis on the impact of continuous glucose monitoring on life with Type 1 diabetes.	Messer LH; Johnson R; Driscoll KA; Jones J	AIMS: This is a meta-synthesis of extant qualitative literature related to impact of continuous glucose monitoring (CGM). CGM has been available for a decade for the management of Type 1 diabetes and is the lynchpin of future artificial pancreas technologies. Clinical uptake of CGM is an important area of inquiry. The purpose of this meta-synthesis is to understand the impact of CGM on individual…	2018	Apr	Diabet Med	35	4	409-418		10.1111/dme.13568	29247556	#506	Messer 2018		Reason for exclusion:Irrelevant
Effect of clinical characteristics on cognitive performance in service members and veterans with histories of blast-related mild traumatic brain injury.	Neipert L; Pastorek NJ; Troyanskaya M; Scheibel RS; Petersen NJ; Levin HS	OBJECTIVE: To examine the relationship between clinical characteristics and cognitive performance in service members and veterans with histories of blast-related mild traumatic brain injury (mTBI). DESIGN: This study consisted of 40 Operation Enduring Freedom/Operation Iraqi Freedom (OEF/OIF) service members and veterans; 20 participants reported blast exposure and alteration of mental status con…	2014		Brain Inj	28	13-14	1667-74		10.3109/02699052.2014.947623	25180439	#507	Neipert 2014		Reason for exclusion:Irrelevant
Night-time symptoms: a forgotten dimension of COPD.	Agusti A; Hedner J; Marin JM; Barb√© F; Cazzola M; Rennard S	Sleep quality is often poor in patients with chronic obstructive pulmonary disease (COPD), but these night-time symptoms are frequently unnoticed by physicians and/or not reported by patients themselves. Therefore, the prevalence and clinical impact of sleep disturbances and night-time symptoms in COPD is not well understood and has not been a clinical focus to date. To address this gap, an exper…	2011	Sep	Eur Respir Rev	20	121	183-94		10.1183/09059180.00004311	21881146	#508	Agusti 2011		Reason for exclusion:Irrelevant
[Auto-controlled continuous positive pressure in the titration and treatment of obstruction sleep disorders].	Hosselet JJ	Self-adjusted Continuous Positive Airway Pressure or autoCPAP machines have been engineered to automatically adjust the pressure to maintain the upper airway patency. They can be used for titration or long-term home therapy. They have been developed to improve efficiency and compliance of CPAP treatment and the cost-effectiveness of titration and also to decrease the long waiting lists for manual…	2000	Jun	Rev Mal Respir	17 Suppl 3		S81-9			10939106	#509	Hosselet 2000		Reason for exclusion:Irrelevant
The effects of student incivility on nursing faculty.	Luparell S	In this study, 21 nursing faculty who experienced uncivil encounters with nursing students were interviewed to determine what effects those encounters had on them. The uncivil encounters ranged from relatively mild to highly aggressive, including overt threats to the faculty members' well-being. The effects of the uncivil encounters on the nursing faculty involved were significant and included bo…	2007	Jan	J Nurs Educ	46	1	2025-09-15		10.3928/01484834-20070101-04	17302095	#510	Luparell 2007		Reason for exclusion:Irrelevant
Relationship of neuroimaging to typical sleep times during a clinical reasoning task: a pilot study.	Durning SJ; Kelly W; Costanzo ME; Artino AR Jr; van der Vleuten C; Beckman TJ; Roy MJ; Holmboe ES; Wittich CM; Schuwirth L	BACKGROUND: Sleep deprivation and fatigue have been associated with medical errors, clinical performance decrements, and reduced quality of life for both practicing physicians and medical students. Greater understanding of the impact of sleep quantity on clinical reasoning could improve patient care. The purpose of our pilot study was to examine relationships between clinical reasoning (assessed …	2015	Apr	Mil Med	180	4 Suppl	129-35		10.7205/MILMED-D-14-00572	25850139	#511	Durning 2015		Reason for exclusion:Irrelevant
Psychological mechanisms in the maintenance of insomnia: arousal, distress, and sleep-related beliefs.	Jansson M; Linton SJ	The purpose of this study was to examine whether arousal, distress, and sleep-related beliefs are related to the maintenance of insomnia. From a randomly selected sample from the general population (n=3600), 1936 participants filled out a baseline and 1-year follow-up survey. Logistic regressions were used to investigate whether arousal, distress, and beliefs were related to sleep status (insomni…	2007	Mar	Behav Res Ther	45	3	511-21		10.1016/j.brat.2006.04.003	16759637	#512	Jansson 2007		Reason for exclusion:Irrelevant
Benzodiazepines: a major problem. Introduction.	Miller NS; Gold MS	Benzodiazepine use is prevalent. Moreover, benzodiazepine abuse, addiction, tolerance, and dependence occur commonly with benzodiazepine use. Confusion arises in assessing the nature and magnitude of benzodiazepine use and its consequences. Abuse, addiction, tolerance, and dependence occur in medical and nonmedical populations, but the studies do not clearly differentiate the benzodiazepine use b…	1991		J Subst Abuse Treat	8	2025-02-01	2025-07-03		10.1016/0740-5472(91)90021-2	1675690	#513	Miller 1991		Reason for exclusion:Irrelevant
Sleep debt elicits negative emotional reaction through diminished amygdala-anterior cingulate functional connectivity.	Motomura Y; Kitamura S; Oba K; Terasawa Y; Enomoto M; Katayose Y; Hida A; Moriguchi Y; Higuchi S; Mishima K	OBJECTIVES: Sleep debt reportedly increases emotional instability, such as anxiety and confusion, in addition to sleepiness and psychomotor impairment. However, the neural basis of emotional instability due to sleep debt has yet to be elucidated. This study investigated changes in emotional responses that are elicited by the simulation of short-term sleep loss and the brain regions responsible fo…	2013		PLoS One	8	2	e56578		10.1371/journal.pone.0056578	23418586	#514	Motomura 2013		Reason for exclusion:Irrelevant
An open-label study of quetiapine in the treatment of fibromyalgia.	Hidalgo J; Rico-Villademoros F; Calandre EP	The aim of this exploratory study was to systematically assess the potential effectiveness and tolerability of quetiapine, an atypical antipsychotic, for the treatment of patients with fibromyalgia. This was a unicentre, open-label study conducted in thirty-five outpatients, 18 years or older, who met the ACR criteria for fibromyalgia and who had not satisfactorily responded to their previous fib…	2007	Jan	Prog Neuropsychopharmacol Biol Psychiatry	31	1	71-7		10.1016/j.pnpbp.2006.06.023	16889882	#515	Hidalgo 2007		Reason for exclusion:Irrelevant
The effect of the COVID-19 pandemic on healthcare workers' mental health.	Hall H	The novel coronavirus (SARS-CoV-2) that emerged in late 2019 in Wuhan, China, commonly presents as a severe acute respiratory disease referred to as coronavirus disease-2019 (COVID-19). The rapid spread of the disease created challenges for healthcare systems and forced healthcare workers to grapple with clinical and nonclinical stressors, including shortages of personal protective equipment, mor…	2020	Jul	JAAPA	33	7	45-48		10.1097/01.JAA.0000669772.78848.8c	32590533	#516	Hall 2020		Reason for exclusion:Irrelevant
Paeonol at Certain Doses Alleviates Aggressive and Anxiety-Like Behaviours in Two Premenstrual Dysphoric Disorder Rat Models.	Zhang H; Geng X; Li Z; Li Y; Xu K; Wu H; Xie J; Sun P; Wei S; Qiao M	Premenstrual dysphoric disorder (PMDD) is a severe form of premenstrual syndrome (PMS), a common mental health disturbance associated with several periodic psychological symptoms in women. Selective serotonin reuptake inhibitors (SSRIs) are the first-line treatment for PMS/PMDD patients; however, side effects are inevitable, especially in long-term treatment. In previous studies, the natural comp…	2020		Front Psychiatry	11		295		10.3389/fpsyt.2020.00295	32351418	#517	Zhang 2020		Reason for exclusion:Irrelevant
Premenstrual symptoms and posttraumatic stress disorder in Japanese high school students 9 months after the great East-Japan earthquake.	Takeda T; Tadakawa M; Koga S; Nagase S; Yaegashi N	On March 11, 2011, the Great East-Japan Earthquake occurred and a massive tsunami hit the northeastern coast of Japan. Catastrophic disasters such as earthquakes and war cause tremendous damage, not only physically but also mentally. Posttraumatic stress disorder (PTSD) is an anxiety disorder that occurs in the aftermath of a traumatic event. Premenstrual syndrome (PMS) is a cluster of psychologi…	2013	Jul	Tohoku J Exp Med	230	3	151-4		10.1620/tjem.230.151	23842447	#518	Takeda 2013		Reason for exclusion:Irrelevant
Multilevel temperature-controlled radiofrequency for obstructive sleep apnea: extended follow-up.	Steward DL; Weaver EM; Woodson BT	OBJECTIVE: To determine long-term effectiveness of multilevel (tongue and palate) temperature-controlled radiofrequency tissue ablation (TCRFTA) for patients with obstructive sleep apnea syndrome (OSAS). STUDY DESIGN AND SETTING: Prospective, 2-institution case series. Twenty-nine subjects with mild to moderate OSAS and who were at least 1 year from completion of multilevel TCRFTA were included, …	2005	Apr	Otolaryngol Head Neck Surg	132	4	630-5		10.1016/j.otohns.2004.11.013	15806059	#519	Steward 2005		Reason for exclusion:Irrelevant
At-risk for pathological gambling: imaging neural reward processing under chronic dopamine agonists.	Abler B; Hahlbrock R; Unrath A; Gr√∂n G; Kassubek J	Treatment with dopamine receptor agonists has been associated with impulse control disorders and pathological gambling (PG) secondary to medication in previously unaffected patients with Parkinson's disease or restless legs syndrome (RLS). In a within-subjects design, we investigated the underlying neurobiology in RLS patients using functional magnetic resonance imaging. We scanned 12 female RLS …	2009	Sep	Brain	132	Pt 9	2396-402		10.1093/brain/awp170	19567700	#520	Abler 2009		Reason for exclusion:Irrelevant
Therapeutic options in the management of sleep disorders in visually impaired children: a systematic review.	Khan SA; Heussler H; McGuire T; Dakin C; Pache D; Norris R; Cooper D; Charles B	BACKGROUND: Treatment of sleep disorders in visually impaired children is complicated by a complex pathophysiology, a high incidence of sleep disorders in this population, and a dearth of management options. The significant impact on the health of these children and distress to their caregivers warrant a systematic assessment of the published literature on therapeutic approaches. OBJECTIVE: This …	2011	Feb	Clin Ther	33	2	168-81		10.1016/j.clinthera.2011.03.002	21497703	#521	Khan 2011		Reason for exclusion:Irrelevant
Insomnia severity is an indicator of suicidal ideation during a depression clinical trial.	McCall WV; Blocker JN; D'Agostino R Jr; Kimball J; Boggs N; Lasater B; Rosenquist PB	OBJECTIVE: Insomnia has been linked to suicidal ideas and suicide death in cross-sectional and longitudinal population-based studies. A link between insomnia and suicide has not been previously examined in the setting of a clinical trial. Herein we describe the relationship between insomnia and suicidal thinking during the course of a clinical trial for depression with insomnia. METHODS: Sixty pa…	2010	Oct	Sleep Med	11	9	822-7	ClinicalTrials.gov/NCT00247624	10.1016/j.sleep.2010.04.004	20478741	#522	McCall 2010		Reason for exclusion:Irrelevant
Sleep physiological characteristics of exhausted men.	van Diest R; Appels WP	Problems initiating and maintaining sleep, and waking up exhausted have been implicated as precursors of a first nonfatal myocardial infarction. These sleep problems are part of an array of complaints that we have labeled as reflecting a state of 'vital exhaustion.' Excess fatigue, loss of vigor, increased irritability, and feelings of demoralization are also characteristic of this state of vital…	1994	Jan-Feb	Psychosom Med	56	1	28-35		10.1097/00006842-199401000-00004	8197312	#523	vanDiest 1994		Reason for exclusion:Irrelevant
Mental health symptoms and patient-reported diabetes symptom burden: implications for medication regimen changes.	Sorkin DH; Billimek J; August KJ; Ngo-Metzger Q; Kaplan SH; Reikes AR; Greenfield S	AIMS: To examine the relative contribution of glycaemic control (HbA1C) and depressive symptoms on diabetes-related symptom burden (hypoglycaemia and hyperglycaemia) in order to guide medication modification. METHODS: Secondary analysis of medical records data and questionnaires collected from a racially/ethnically diverse sample of adult patients with type 2 diabetes (n = 710) from seven outpati…	2015	Jun	Fam Pract	32	3	317-22		10.1093/fampra/cmv014	25846216	#524	Sorkin 2015		Reason for exclusion:Irrelevant
The impact of premenstrual symptoms on activities of daily life in Korean women.	Choi D; Lee DY; Lehert P; Lee IS; Kim SH; Dennerstein L	OBJECTIVE: To evaluate the impact of premenstrual symptoms on activities of daily life (ADL) of Korean women, and their knowledge and treatment seeking regarding premenstrual syndromes (PMSs). METHODS: A population-based online survey regarding premenstrual symptoms was conducted in 1000 Korean women aged 15-49 years. Symptoms were classified according to their intensity, persistence each cycle, …	2010	Mar	J Psychosom Obstet Gynaecol	31	1	2025-05-10		10.3109/01674820903573920	20146640	#525	Choi 2010		Reason for exclusion:Irrelevant
Mood and metabolic consequences of sleep deprivation as a potential endophenotype' in bipolar disorder.	Aydin A; Selvi Y; Besiroglu L; Boysan M; Atli A; Ozdemir O; Kilic S; Balaharoglu R	It has been commonly recognized that circadian rhythm and sleep/wake cycle are causally involved in bipolar disorder. There has been a paucity of systematic research considering the relations between sleep and mood states in bipolar disorder. The current study examines the possible influences of sleep deprivation on mood states and endocrine functions among first-degree relatives of patients with…	2013	Sep	J Affect Disord	150	2	284-94		10.1016/j.jad.2013.04.007	23664567	#526	Aydin 2013		Reason for exclusion:Irrelevant
Sleep fragmentation alters brain energy metabolism without modifying hippocampal electrophysiological response to novelty exposure.	Baud MO; Parafita J; Nguyen A; Magistretti PJ; Petit JM	Sleep is viewed as a fundamental restorative function of the brain, but its specific role in neural energy budget remains poorly understood. Sleep deprivation dampens brain energy metabolism and impairs cognitive functions. Intriguingly, sleep fragmentation, despite normal total sleep duration, has a similar cognitive impact, and in this paper we ask the question of whether it may also impair bra…	2016	Oct	J Sleep Res	25	5	583-590		10.1111/jsr.12419	27136914	#527	Baud 2016		Reason for exclusion:Irrelevant
Development and validation of the Premenstrual Symptoms Impact Survey (PMSIS): a disease-specific quality of life assessment tool.	Wallenstein GV; Blaisdell-Gross B; Gajria K; Guo A; Hagan M; Kornstein SG; Yonkers KA	OBJECTIVE: To develop and validate the Premenstrual Symptoms Impact Survey (PMSIS), a brief web-based instrument for evaluating the impact of premenstrual symptoms on health-related quality of life (HRQOL). METHODS: An item bank of 68 questions was administered to a nationally representative sample of 971 women using the web, aged 18-45, who experienced regular menstrual cycles in the past 3 mont…	2008	Apr	J Womens Health (Larchmt)	17	3	439-50		10.1089/jwh.2007.0377	18328013	#528	Wallenstein 2008		Reason for exclusion:Irrelevant
Global study of women's experiences of premenstrual symptoms and their effects on daily life.	Dennerstein L; Lehert P; Heinemann K	OBJECTIVES: To determine cross-cultural and other effects on women's experiences of premenstrual symptoms and their impact on activities of daily life (ADL). STUDY DESIGN: Cross-sectional survey. Sample A total of 7226 women aged 15-49 recruited by random sampling with approximately 400 each from France, Germany, Hungary, Italy, Spain, UK, Brazil, Mexico, Hong Kong, Pakistan and Thailand. Approxi…	2011	Sep	Menopause Int	17	3	88-95		10.1258/mi.2011.011027	21903712	#529	Dennerstein 2011		Reason for exclusion:Irrelevant
A Bayesian cost-effectiveness analysis of a telemedicine-based strategy for the management of sleep apnoea: a multicentre randomised controlled trial.	Isetta V; Negr√≠n MA; Monasterio C; Masa JF; Feu N; √Ålvarez A; Campos-Rodriguez F; Ruiz C; Abad J; V√°zquez-Polo FJ; Farr√© R; Galdeano M; Lloberes P; Embid C; de la Pe√±a M; Puertas J; Dalmases M; Salord N; Corral J; Jurado B; Le√≥n C; Egea C; Mu√±oz A; Parra O; Cambrodi R; Martel-Escobar M; Arqu√© M; Montserrat JM	BACKGROUND: Compliance with continuous positive airway pressure (CPAP) therapy is essential in patients with obstructive sleep apnoea (OSA), but adequate control is not always possible. This is clinically important because CPAP can reverse the morbidity and mortality associated with OSA. Telemedicine, with support provided via a web platform and video conferences, could represent a cost-effective…	2015	Nov	Thorax	70	11	1054-61	ClinicalTrials.gov/NCT01716676	10.1136/thoraxjnl-2015-207032	26310452	#530	Isetta 2015		Reason for exclusion:Irrelevant
Vascular endothelial growth factor during hypoglycemia in patients with type 1 diabetes mellitus: relation to cognitive function and renin-angiotensin system activity.	Kristensen PL; H√∏i-Hansen T; Boomsma F; Pedersen-Bjergaard U; Thorsteinsson B	In healthy adults, levels of vascular endothelial growth factor (VEGF) increase in response to mild hypoglycemia. VEGF is implicated in glucose transport over the blood-brain barrier, and the increase during hypoglycemia has been positively correlated with preservation of cognitive function during hypoglycemia. High activity in the renin-angiotensin system (RAS) is associated with an increased ri…	2009	Oct	Metabolism	58	10	1430-8		10.1016/j.metabol.2009.04.026	19573885	#532	Kristensen 2009		Reason for exclusion:Irrelevant
Effects of 24 h working on-call on psychoneuroendocrine and oculomotor function: a randomized cross-over trial.	Ernst F; Rauchenzauner M; Zoller H; Griesmacher A; Hammerer-Lercher A; Carpenter R; Schuessler G; Joannidis M	OBJECTIVES: On-call duty (OCD) is frequently associated with health and safety risks for both physicians and patients. The lack of studies conducted in clinical care environments and the ongoing public dialogue concerning OCD led to a detailed investigation of a working schedule including sleep fragmentation and extended work hours. DESIGN: Within-person randomized cross-over trial. SETTING: Comp…	2014	Sep	Psychoneuroendocrinology	47		221-31		10.1016/j.psyneuen.2014.05.019	24955858	#533	Ernst 2014		Reason for exclusion:Irrelevant
National Database Analysis of Single-Level versus Multilevel Sleep Surgery.	Brietzke SE; Ishman SL; Cohen S; Cyr DD; Shin JJ; Kezirian EJ	Objective Recent evidence suggests that multilevel sleep surgery improves outcomes when compared with palate surgery alone for most patients. The study objective was to compare demographic and outcomes data for palate surgery (uvulopalatopharyngoplasty [UPPP]) alone versus multilevel surgery through a national insurance claims database. Study Design Retrospective cohort study. Setting National in…	2017	May	Otolaryngol Head Neck Surg	156	5	955-961		10.1177/0194599817696503	28322112	#534	Brietzke 2017		Reason for exclusion:Irrelevant
Psychostimulants and military operations.	Eliyahu U; Berlin S; Hadad E; Heled Y; Moran DS	Sleep-deprived individuals appear to have decreased psychological and physical capabilities. Studies have shown how major psychological aspects, such as alertness, complex mental performance, and memory, are strongly affected by sleep deprivation. Military use of psychostimulants dates back many years, especially in units that operate over long hours and deprive soldiers of sleep. During prolonge…	2007	Apr	Mil Med	172	4	383-7		10.7205/milmed.172.4.383	17484308	#535	Eliyahu 2007		Reason for exclusion:Irrelevant
Does pretreatment insomnia or anxiety predict acute response to bupropion SR?	Rush AJ; Carmody TJ; Haight BR; Rockett CB; Zisook S	BACKGROUND: This retrospective analysis was conducted to determine whether pretreatment levels of insomnia or anxiety were associated with likelihood of or time to antidepressant response with bupropion sustained release (SR). METHODS: Data from an open-label, 8-week, acute phase multicenter study of 797 adult outpatients with recurrent, nonpsychotic major depressive disorder who received bupropi…	2005	Jan-Mar	Ann Clin Psychiatry	17	1	2025-09-01		10.1080/10401230590905263	15941026	#536	Rush 2005		Reason for exclusion:Irrelevant
A pilot randomized controlled trial of a tailored cognitive behavioural therapy based intervention for depressive symptoms in those newly diagnosed with multiple sclerosis.	Kiropoulos LA; Kilpatrick T; Holmes A; Threader J	BACKGROUND: To examine the effectiveness and acceptability of an 8-week individual tailored cognitive behavioural therapy (CBT) intervention for the treatment of depressive symptoms in those newly diagnosed with multiple sclerosis. METHODS: The current study presents a pilot, parallel group randomized controlled trial (RCT) with an allocation ratio of 1:1 conducted in a large research and teachin…	2016	Dec	BMC Psychiatry	16	1	435		10.1186/s12888-016-1152-7	27927175	#537	Kiropoulos 2016		Reason for exclusion:Irrelevant
Poor sleep quality predicts decreased cognitive function independently of chronic mountain sickness score in young soldiers with polycythemia stationed in Tibet.	Kong FY; Li Q; Liu SX	Little is known about the association between poor sleep and cognitive function in people with polycythemia at high altitude. The aim of this study was to survey the sleep quality of individuals with polycythemia at high altitude and determine its association with cognitive abilities. We surveyed 230 soldiers stationed in Tibet (all men; mean age 21-52¬±4.30‚Äâyr) at altitudes ranging from 3658 t…	2011	Fall	High Alt Med Biol	12	3	237-42		10.1089/ham.2010.1079	21962067	#538	Kong 2011		Reason for exclusion:Irrelevant
Assessment of sleep quality post-hospital discharge in survivors of critical illness.	Solverson KJ; Easton PA; Doig CJ	BACKGROUND: Sleep quality is impaired during critical illness and may remain abnormal after discharge from hospital. Sleep dysfunction in patients after critical illness may impair recovery and health related quality of life. The purpose of this study was to use objective and subjective measures to evaluate sleep quality in critical illness survivors 3 months after hospital discharge. METHODS: Th…	2016	May	Respir Med	114		97-102		10.1016/j.rmed.2016.03.009	27109818	#539	Solverson 2016		Reason for exclusion:Irrelevant
Compromised hormonal counterregulation, symptom awareness, and neurophysiological function after recurrent short-term episodes of insulin-induced hypoglycemia in IDDM patients.	Lingenfelser T; Renn W; Sommerwerck U; Jung MF; Buettner UW; Zaiser-Kaschel H; Kaschel R; Eggstein M; Jakober B	To test the hypothesis that recurrent short-term hypoglycemic episodes may impair hormonal counterregulation, symptom awareness, and neurophysiological function during subsequent hypoglycemia, we examined two groups of IDDM patients (n = 18), neither of whom exhibited signs of autonomic neuropathy. Two sequential euglycemic-hypoglycemic clamp studies were performed three days apart with stable gl…	1993	Apr	Diabetes	42	4	610-8		10.2337/diab.42.4.610	8384134	#540	Lingenfelser 1993		Reason for exclusion:Irrelevant
Zolpidem-induced psychosis.	Markowitz JS; Brewerton TD	Zolpidem is reported to be a safe and effective hypnotic agent for the short-term treatment of insomnia. There are several case reports of zolpidem causing psychotic reactions in patients with no history of psychosis. We report two additional cases in which zolpidem was implicated in psychotic reactions characterized by auditory and visual hallucinations as well as delusional thinking. Both patie…	1996	Jun	Ann Clin Psychiatry	8	2	89-91		10.3109/10401239609148806	8807033	#541	Markowitz 1996		Reason for exclusion:Irrelevant
Symptoms of psychological distress among older adults in Canadian long-term care centres.	Voyer P; Verreault R; Cappeliez P; Holmes D; Mengue PN	Psychological distress can lead to negative consequences affecting the quality of life of older adults living in long-term care centres. The goal of this study was to determine the prevalence of symptoms of psychological distress and their associated factors among these residents. A cross-sectional descriptive study was conducted among 1999 long-term care residents aged 65 and over. Nine hundred …	2005	Nov	Aging Ment Health	9	6	542-54		10.1080/13607860500193336	16214702	#542	Voyer 2005		Reason for exclusion:Irrelevant
Improved insomnia symptoms and sleep-related next-day functioning in patients with comorbid major depressive disorder and insomnia following concomitant zolpidem extended-release 12.5 mg and escitalopram treatment: a randomized controlled trial.	Fava M; Asnis GM; Shrivastava RK; Lydiard B; Bastani B; Sheehan DV; Roth T	OBJECTIVE: This investigation was performed to assess the efficacy and safety of zolpidem extended-release in patients with insomnia associated with major depressive disorder (MDD). METHOD: Patients (N = 385) received open-label escitalopram 10 mg/d and were randomized to concomitant zolpidem extended-release 12.5 mg/night or placebo for 8 weeks (phase 1) in a randomized, parallel-group, multicen…	2011	Jul	J Clin Psychiatry	72	7	914-28	ClinicalTrials.gov/NCT00296179	10.4088/JCP.09m05571gry	21208597	#543	Fava 2011		Reason for exclusion:Irrelevant
Depression with atypical features in the National Comorbidity Survey: classification, description, and consequences.	Matza LS; Revicki DA; Davidson JR; Stewart JW	BACKGROUND: Atypical depression has been found to be distinct from other types of depression in terms of psychiatric symptom profile and treatment response. However, debate continues regarding its specific characteristics, impact, and diagnostic criteria. The current study was conducted to increase understanding of atypical depression diagnosed using only the reversed vegetative symptoms of hyper…	2003	Aug	Arch Gen Psychiatry	60	8	817-26		10.1001/archpsyc.60.8.817	12912765	#544	Matza 2003		Reason for exclusion:Irrelevant
Short-term sleep deprivation disrupts the molecular composition of ionotropic glutamate receptors in entorhinal cortex and impairs the rat spatial reference memory.	Xie M; Li C; He C; Yang L; Tan G; Yan J; Wang J; Hu Z	Numerous studies reported that sleep deprivation (SD) causes impairment in spatial cognitive performance. However, the molecular mechanisms affected by SD underlying this behavioral phenomenon remain elusive. Here, we focused on the entorhinal cortex (EC), the gateway of the hippocampus, and investigated how SD affected the subunit expression of AMPARs and NMDARs, the main ionotropic glutamategic…	2016	Mar	Behav Brain Res	300		70-6		10.1016/j.bbr.2015.10.002	26455878	#545	Xie 2016		Reason for exclusion:Irrelevant
The burden of moderate/severe premenstrual syndrome and premenstrual dysphoric disorder in a cohort of Latin American women.	Schiola A; Lowin J; Lindemann M; Patel R; Endicott J	OBJECTIVES: The aim of this study was to investigate the relationship between symptom severity, cost, and impairment in women with moderate/severe premenstrual syndrome (PMS) or premenstrual dysphoric disorder (PMDD) in a Latin American setting. METHODS: A model was constructed based on analysis of an observational dataset. Data were included from four Latin American countries. Responder-level da…	2011	Jul-Aug	Value Health	14	5 Suppl 1	S93-5		10.1016/j.jval.2011.05.008	21839909	#546	Schiola 2011		Reason for exclusion:Irrelevant
Key insomnia symptoms and incident pain in older adults: direct and mediated pathways through depression and anxiety.	Dunietz GL; Swanson LM; Jansen EC; Chervin RD; O'Brien LM; Lisabeth LD; Braley TJ	Pain is common among older adults and negatively impacts functioning. Sleep disturbances and mood disorders, specifically depression and anxiety, are closely associated with pain in older individuals, but the directionality of these associations remains unclear. In this study, we deconstruct long-term temporal effects of two key insomnia symptoms on incident pain into direct and indirect pathways…	2018	Sep	Sleep	41	9			10.1093/sleep/zsy125	29982769	#547	Dunietz 2018		Reason for exclusion:Irrelevant
Association between 12-hr shifts and nursing resource use in an acute hospital: Longitudinal study.	Griffiths P; Dall'Ora C; Sinden N; Jones J	AIM: To evaluate whether ‚â•12-hr shifts are associated with a decrease in resource use, in terms of care hours per patient day and staffing costs per patient day. BACKGROUND: Nurses working long shifts may become less productive and no research has investigated whether potential cost savings are realized. METHOD: A retrospective longitudinal study using routinely collected data from 32 wards wit…	2019	Apr	J Nurs Manag	27	3	502-508		10.1111/jonm.12704	30461112	#548	Griffiths 2019		Reason for exclusion:Irrelevant
A survey of the factors associated with concerns about oral antihistamine use in Japanese pruritic skin disease patients.	Moriue J; Yoneda K; Nakai K; Hosokawa Y; Moriue T; Kubota Y	BACKGROUND: To improve health outcomes during the treatment for pruritic skin diseases, it is important to understand which factors most influence patients' concerns about oral antihistamine drugs. OBJECTIVES: To survey the nature of patients' concerns about oral antihistamine drugs and to examine the factors associated with them. METHODS: Patients with pruritic skin diseases expressed their conc…	2013	Dec	J Dermatolog Treat	24	6	450-3		10.3109/09546634.2012.697539	22632383	#549	Moriue 2013		Reason for exclusion:Irrelevant
Chronic fatigue syndrome versus neuroendocrineimmune dysfunction syndrome:differential attributions.	Jason LA; Holbert C; Torres-Harding S; Taylor RR; LeVasseur JJ; Breitinger P; LaBarbera D; Siegel L	Since 1988, when the term chronic fatigue syndrome (CFS) was coined, considerable discussion has occurred about stigma associated with this diagnostic term. In particular, patients with CFS have felt that this term trivializes the serious nature of this disorder. A Name Change Work group, appointed by the CFS Coordinating Committee, developed an umbrella term: chronic neuroendocrineimmune dysfunc…	2003		J Health Soc Policy	18	1	43-55		10.1300/j045v18n01_03	15189800	#550	Jason 2003		Reason for exclusion:Irrelevant
Characteristics of Sleep Disturbances in Patients with Gastroesophageal Reflux Disease.	Iwakura N; Fujiwara Y; Shiba M; Ochi M; Fukuda T; Tanigawa T; Yamagami H; Tominaga K; Watanabe T; Arakawa T	Objective Gastroesophageal reflux disease (GERD) is strongly associated with sleep disturbances; however, the detailed differences in the characteristics of sleep disturbances between GERD and non-GERD patients are unknown. The aim of the present study was to analyze the clinical characteristics as well as health-related quality of life in GERD and non-GERD patients with sleep disturbances. Metho…	2016		Intern Med	55	12	1511-7		10.2169/internalmedicine.55.5454	27301498	#551	Iwakura 2016		Reason for exclusion:Irrelevant
[Syndromes in environmental medicine: variants of somatoform disorders].	Wiesm√ºller GA; Ebel H; Hornberg C	Concerning the syndromes in environmental medicine, like Multiple Chemical Sensitivities (MCS), Idiopathic Environmental Intolerances (IEI), Sick Building Syndrome (SBS), Chronic Fatigue Syndrome (CFS), Candida Syndrome (CS), and Burnout Syndrome (BS), scientific knowledge in etiology, pathology, pathophysiology, diagnosis, therapy, prevention and prognosis is still lacking until now. A critical …	2001	Apr	Fortschr Neurol Psychiatr	69	4	175-88		10.1055/s-2001-12681	11386123	#552	Wiesm√ºller 2001		Reason for exclusion:Irrelevant
A multi-component cognitive-behavioral intervention for sleep disturbance in veterans with PTSD: a pilot study.	Ulmer CS; Edinger JD; Calhoun PS	STUDY OBJECTIVES: A significant portion of US military personnel are returning from deployment with trauma-related sleep disturbance, and disrupted sleep has been proposed as a mechanism for the development of medical conditions in those with posttraumatic stress disorder (PTSD). Although individuals with PTSD may realize improved sleep with either PTSD treatment or CBT for insomnia, many continu…	2011	Feb	J Clin Sleep Med	7	1	57-68			21344046	#553	Ulmer 2011		Reason for exclusion:Irrelevant
In surgeons performing cardiothoracic surgery is sleep deprivation significant in its impact on morbidity or mortality?	Asfour L; Asfour V; McCormack D; Attia R	A best evidence topic in cardiac surgery was written according to a structured protocol. The question addressed was: is there a difference in cardiothoracic surgery outcomes in terms of morbidity or mortality of patients operated on by a sleep-deprived surgeon compared with those operated by a non-sleep-deprived surgeon? Reported search criteria yielded 77 papers, of which 15 were deemed to repre…	2014	Sep	Interact Cardiovasc Thorac Surg	19	3	479-87		10.1093/icvts/ivu118	24879643	#554	Asfour 2014		Reason for exclusion:Irrelevant
Mid-Treatment Sleep Duration Predicts Clinically Significant Knee Osteoarthritis Pain reduction at 6 months: Effects From a Behavioral Sleep Medicine Clinical Trial.	Salwen JK; Smith MT; Finan PH	STUDY OBJECTIVES: To determine the relative influence of sleep continuity (sleep efficiency, sleep onset latency, total sleep time [TST], and wake after sleep onset) on clinical pain outcomes within a trial of cognitive behavioral therapy for insomnia (CBT-I) for patients with comorbid knee osteoarthritis and insomnia. METHODS: Secondary analyses were performed on data from 74 patients with comor…	2017	Feb	Sleep	40	2			10.1093/sleep/zsw064	28364511	#555	Salwen 2017		Reason for exclusion:Irrelevant
REM Sleep Behavior Disorder and Cognitive Impairment in Parkinson's Disease.	Jozwiak N; Postuma RB; Montplaisir J; Latreille V; Panisset M; Chouinard S; Bourgouin PA; Gagnon JF	STUDY OBJECTIVES: REM sleep behavior disorder (RBD) is a parasomnia affecting 33% to 46% of patients with Parkinson's disease (PD). The existence of a unique and specific impaired cognitive profile in PD patients with RBD is still controversial. We extensively assessed cognitive functions to identify whether RBD is associated with more severe cognitive deficits in nondemented patients with PD. ME…	2017	Aug	Sleep	40	8			10.1093/sleep/zsx101	28645156	#556	Jozwiak 2017		Reason for exclusion:Irrelevant
Effects of food on the single-dose pharmacokinetics/pharmacodynamics of tizanidine capsules and tablets in healthy volunteers.	Shah J; Wesnes KA; Kovelesky RA; Henney HR 3rd	BACKGROUND: A multiparticulate capsule formulation of the alpha2-adrenergic agonist tizanidine has been developed to decrease C(max), AUC, and associated somnolence, while maintaining efficacy. OBJECTIVE: The purpose of this study was to compare the pharmacokinetics and impact of somnolence on cognitive function after single doses of the tablet and capsule formulations of tizanidine under fed and…	2006	Sep	Clin Ther	28	9	1308-17		10.1016/j.clinthera.2006.09.014	17062304	#557	Shah 2006		Reason for exclusion:Irrelevant
Phosphodiesterase 10A inhibition attenuates sleep deprivation-induced deficits in long-term fear memory.	Guo L; Guo Z; Luo X; Liang R; Yang S; Ren H; Wang G; Zhen X	Sleep, particularly rapid eye movement (REM) sleep, is implicated in the consolidation of emotional memories. In the present study, we investigated the protective effects of a phosphodiesterase 10A (PDE10A) inhibitor MP-10 on deficits in long-term fear memory induced by REM sleep deprivation (REM-SD). REM-SD caused deficits in long-term fear memory, however, MP-10 administration ameliorated the d…	2016	Dec	Neurosci Lett	635		44-50		10.1016/j.neulet.2016.10.017	27743798	#558	Guo 2016		Reason for exclusion:Irrelevant
16-hour call duty schedules: the Quebec experience.	Dussault C; Saad N; Carrier J	Since 1 July 2012, as a result of a labour arbitration ruling in the province of Quebec and the subsequent agreement negotiated by the F√©d√©ration des m√©decins r√©sidents du Qu√©bec, all 3,400 medical residents training in Quebec have been on a 16-hour duty schedule for in-house calls. This is a major change within medical teaching sites, as well as a professional and educational challenge for …	2014		BMC Med Educ	14 Suppl 1	Suppl 1	S10		10.1186/1472-6920-14-S1-S10	25559990	#559	Dussault 2014		Reason for exclusion:Irrelevant
Sleep disturbance in family caregivers of children who depend on medical technology.	Keilty K; Cohen E; Spalding K; Pullenayegum E; Stremler R	OBJECTIVES: Family caregivers of children who depend on medical technology (CMT) provide highly skilled care up to 24‚Äâhours per day. Sleep disruption places family caregivers at risk for poor health and related outcomes that threaten their long-term caregiving capacity. Few studies exist that have measured sleep in family caregivers, and most have relied entirely on subjective measures. METHODS…	2018	Feb	Arch Dis Child	103	2	137-142		10.1136/archdischild-2016-312205	29074731	#560	Keilty 2018		Reason for exclusion:Irrelevant
The effect of hospitalization on the sleep pattern and on cortisol secretion of healthy elderly.	Carvalhaes-Neto N; Ramos LR; Suchecki D; Tufik S; Huayllas MK; Kater CE	The aim of this study was to verify whether polysomnography represents a stressful situation by assessing cortisol levels and the sleep pattern of healthy community-living elderly admitted to a sleep disorder center (SDC). Subjects slept for two sequential nights at the SDC for polysomnographic recordings. Blood was sampled at 0800 h, 1600 h, and 2300 h and 24-h urine was collected for cortisol d…	2003	Oct-Dec	Exp Aging Res	29	4	425-36		10.1080/03610730303702	12959876	#561	Carvalhaes-Neto 2003		Reason for exclusion:Irrelevant
Chronic Widespread Pain in a tertiary pain clinic: classification overlap and use of a patient generated quality of life instrument.	Tschudi-Madsen H; R√∏devand LN; B√∏ymo Kaarb√∏ M; Granan LP	Background and aims This study has two main aims: (1) To explore the overlap between classification criteria in patients with Chronic Widespread Pain (CWP) and (2) To explore the use of the Patient Generated Index (PGI) as a quality of life (QoL) measure in this patient group. Methods Patients with Widespread Pain (ICD-11: pain in four or more out of five bodily regions, i.e. the four quadrants a…	2019	Apr	Scand J Pain	19	2	245-255	ClinicalTrials.gov/NCT03413501	10.1515/sjpain-2018-0097	30465720	#562	Tschudi-Madsen 2019		Reason for exclusion:Irrelevant
Changes in sleep, food intake, and activity levels during acute painful episodes in children with sickle cell disease.	Jacob E; Miaskowski C; Savedra M; Beyer JE; Treadwell M; Styles L	As part of a larger study that examined pain experience, pain management, and pain outcomes among children with sickle cell disease, functional status (sleep, food intake, and activity levels) was examined during hospitalization for acute painful episodes. Children were asked to rate the amount of pain they experienced as well as the amount of time they slept, the amount of food they ate, and the…	2006	Feb	J Pediatr Nurs	21	1	23-34		10.1016/j.pedn.2005.06.002	16428011	#563	Jacob 2006		Reason for exclusion:Irrelevant
Mindfulness meditation and improvement in sleep quality and daytime impairment among older adults with sleep disturbances: a randomized clinical trial.	Black DS; O'Reilly GA; Olmstead R; Breen EC; Irwin MR	IMPORTANCE: Sleep disturbances are most prevalent among older adults and often go untreated. Treatment options for sleep disturbances remain limited, and there is a need for community-accessible programs that can improve sleep. OBJECTIVE: To determine the efficacy of a mind-body medicine intervention, called mindfulness meditation, to promote sleep quality in older adults with moderate sleep dist…	2015	Apr	JAMA Intern Med	175	4	494-501	ClinicalTrials.gov/NCT01534338	10.1001/jamainternmed.2014.8081	25686304	#564	Black 2015		Reason for exclusion:Irrelevant
Behavioral perturbation and sleep in healthy and virus-infected inbred mice.	Trammell RA; Toth LA	Murine gammaherpesvirus (MuGHV) is a natural pathogen of wild rodents that has been studied extensively in terms of host immune responses to herpesviruses during acute infection, latency, and reactivation from latency. Although herpesvirus infections in people can be associated with fatigue and excessive sleepiness during both acute and latent infection, MuGHV has not been assessed extensively as…	2014	Aug	Comp Med	64	4	283-92			25296015	#565	Trammell 2014		Reason for exclusion:Irrelevant
Factors associated with cognitive impairment during the first year of treatment for nonmetastatic breast cancer.	Rodriguez N; Fawcett JM; Rash JA; Lester R; Powell E; MacMillan CD; Garland SN	BACKGROUND: Women with breast cancer are more likely to develop cognitive impairment (CI), insomnia, fatigue, and mood disturbance than individuals with other cancers. The main objectives of this study were to establish the prevalence of CI and examine the relationships between CI, insomnia, fatigue, and mood over the first year of breast cancer treatment. METHODS: Participants were recruited aft…	2021	Feb	Cancer Med	10	4	1191-1200		10.1002/cam4.3715	33455070	#567	Rodriguez 2021		Reason for exclusion:Irrelevant
Management of Functional Somatic Syndromes and Bodily Distress.	Henningsen P; Zipfel S; Sattel H; Creed F	Functional somatic syndromes (FSS), like irritable bowel syndrome or fibromyalgia and other symptoms reflecting bodily distress, are common in practically all areas of medicine worldwide. Diagnostic and therapeutic approaches to these symptoms and syndromes vary substantially across and within medical specialties from biomedicine to psychiatry. Patients may become frustrated with the lack of effe…	2018		Psychother Psychosom	87	1	1931-12-01		10.1159/000484413	29306954	#568	Henningsen 2018		Reason for exclusion:Irrelevant
Psychological distress and milk volume in lactating mothers.	Hill PD; Aldag JC; Chatterton RT; Zinaman M	The purpose of this article is twofold: (a) to compare psychological distress as measured via self-reported perceived stress, sleep, and fatigue levels in lactating mothers of a term infant and mothers of a preterm infant and(b) to determine whether the addition of psychological distress to a previous model predicts milk volume at Postpartum Week 6 by gestation group. The convenience sample of 95…	2005	Oct	West J Nurs Res	27	6	676-93; discussion 694-700		10.1177/0193945905277154	16157942	#569	Hill 2005		Reason for exclusion:Irrelevant
Randomised trial of inpatient versus outpatient initiation of home mechanical ventilation in patients with nocturnal hypoventilation.	Chatwin M; Nickol AH; Morrell MJ; Polkey MI; Simonds AK	BACKGROUND: Long-term home mechanical ventilation (HMV) is usually initiated in hospital. Admission to hospital has resource implications and may not be reimbursable in some healthcare systems. METHODS: Twenty-eight stable neuromuscular and chest wall disease patients with nocturnal hypoventilation (transcutaneous carbon dioxide (TcCO(2) >6.5 kPa), were randomised to start HMV either as an outpat…	2008	Nov	Respir Med	102	11	1528-35		10.1016/j.rmed.2008.07.019	18774702	#570	Chatwin 2008		Reason for exclusion:Irrelevant
Impact of five nights of sleep restriction on glucose metabolism, leptin and testosterone in young adult men.	Reynolds AC; Dorrian J; Liu PY; Van Dongen HP; Wittert GA; Harmer LJ; Banks S	BACKGROUND: Sleep restriction is associated with development of metabolic ill-health, and hormonal mechanisms may underlie these effects. The aim of this study was to determine the impact of short term sleep restriction on male health, particularly glucose metabolism, by examining adrenocorticotropic hormone (ACTH), cortisol, glucose, insulin, triglycerides, leptin, testosterone, and sex hormone …	2012		PLoS One	7	7	e41218		10.1371/journal.pone.0041218	22844441	#571	Reynolds 2012		Reason for exclusion:Irrelevant
Effectiveness of sleep management strategies for residents of aged care facilities: findings of a systematic review.	Koch S; Haesler E; Tiziani A; Wilson J	AIMS AND OBJECTIVES: The objectives of this systematic review were to determine the most effective tools for the assessment and diagnosis of sleep problems, as well as identify the most effective strategies for the promotion of sleep within this population. BACKGROUND: Experiencing reduced sleep quality is often associated with normal ageing, however this may be exacerbated for residents of aged …	2006	Oct	J Clin Nurs	15	10	1267-75		10.1111/j.1365-2702.2006.01385.x	16968431	#572	Koch 2006		Reason for exclusion:Irrelevant
Citalopram in PMS patients with prior SSRI treatment failure: a preliminary study.	Freeman EW; Jabara S; Sondheimer SJ; Auletto R	OBJECTIVES: Evidence shows that the selective serotonin reuptake inhibitors (SSRIs) effectively reduce the symptoms of severe premenstrual syndrome (PMS). A placebo-controlled study of citalopram, the most selective SSRI, demonstrated that half-cycle dosing (luteal phase) was effective for DSM-IV-defined premenstrual dysphoric disorder (PMDD), a severe form of PMS. This study examined the effecti…	2002	Jun	J Womens Health Gend Based Med	11	5	459-64		10.1089/15246090260137635	12165163	#574	Freeman 2002		Reason for exclusion:Irrelevant
Identification of contaminant sources in enclosed environments by inverse CFD modeling.	Zhang TF; Chen Q	In case contaminants are found in enclosed environments such as aircraft cabins or buildings, it is useful to find the contaminant sources. One method to locate contaminant sources is by inverse computational fluid dynamics (CFD) modeling. As the inverse CFD modeling is ill posed, this paper has proposed to solve a quasi-reversibility (QR) equation for contaminant transport. The equation improves…	2007	Jun	Indoor Air	17	3	167-77		10.1111/j.1600-0668.2006.00452.x	17542830	#575	Zhang 2007		Reason for exclusion:Irrelevant
Response inhibition and psychomotor speed during methadone maintenance: impact of treatment duration, dose, and sleep deprivation.	Bracken BK; Trksak GH; Penetar DM; Tartarini WL; Maywalt MA; Dorsey CM; Lukas SE	BACKGROUND: In opiate-dependent individuals, abstinence results in deficits in cognitive functioning, which may be exacerbated by medication-associated sleep disruption. METHOD: To assess cognitive function and the influence of sleep deprivation (SD), 14 healthy control (HC) and 22 methadone maintained (MM) participants completed the continuous performance task (CPT) after a baseline night, a nig…	2012	Sep	Drug Alcohol Depend	125	2025-02-01	132-9		10.1016/j.drugalcdep.2012.04.004	22552256	#576	Bracken 2012		Reason for exclusion:Irrelevant
Health-related quality of life as predictor for mortality in patients treated with long-term mechanical ventilation.	Markussen H; Lehmann S; Nilsen RM; Natvig GK	BACKGROUND: The Severe Respiratory Insufficiency (SRI) questionnaire is a specific measure of health-related quality of life (HRQoL) in patients treated with long-term mechanical ventilation (LTMV). The aim of the present study was to examine whether SRI sum scores and related subscales are associated with mortality in LTMV patients. METHODS: The study included 112 LTMV patients (non-invasive and…	2019	Jan	BMC Pulm Med	19	1	13		10.1186/s12890-018-0768-4	30635052	#577	Markussen 2019		Reason for exclusion:Irrelevant
Hopelessness is associated with poor sleep quality after breast cancer surgery among Tunisian women.	Fekih-Romdhane F; Achouri L; Hakiri A; Jaidane O; Rahal K; Cheour M	BACKGROUND: Sleep disorders are a common complaint in breast cancer patients. These women suffer from fear of death, fear of suffering, treatment complications as well as social devaluation; all leading to feelings of hopelessness. The objectives of this work were to evaluate the quality of sleep in a group of breast cancer women, and to analyze the association between sleep quality, depression, …	2020	Feb	Curr Probl Cancer	44	1	100504		10.1016/j.currproblcancer.2019.100504	31548046	#578	Fekih-Romdhane 2020		Reason for exclusion:Irrelevant
Shift work in nursing: is it really a risk factor for nurses' health and patients' safety?	Admi H; Tzischinsky O; Epstein R; Herer P; Lavie P	There is evidence in the scientific literature of the adverse physiological and psychological effects of shift work, including disruption to biological rhythm, sleep disorders, health problems, diminished performance at work, job dissatisfaction, and social isolation. In this study, the results of health problems and sleep disorders between female and male nurses, between daytime and shift nurses…	2008	Jul-Aug	Nurs Econ	26	4	250-7			18777974	#579	Admi 2008		Reason for exclusion:Irrelevant
Are syndromes in environmental medicine variants of somatoform disorders?	Wiesm√ºller GA; Ebel H; Hornberg C; Kwan O; Friel J	To date, relatively little is known about the etiology, pathophysiology, diagnosis, therapy, prevention and prognosis of environment-related syndromes like multiple chemical sensitivity (MCS), idiopathic environmental intolerance (IEI), sick building syndrome (SBS), chronic fatigue syndrome (CFS), candida syndrome (CS) and burnout syndrome (BS). Part of the reason is that these syndromes have not…	2003	Oct	Med Hypotheses	61	4	419-30		10.1016/s0306-9877(03)00185-3	13679005	#580	Wiesm√ºller 2003		Reason for exclusion:Irrelevant
Long-Term Prognosis of Tinnitus Associated with Idiopathic Sudden Sensorineural Hearing Loss.	Diao T; Ma X; Li J; Lai JT; Yu L; Zhang J; Wang Y; Zheng H; Jing Y; Han L	OBJECTIVE: To analyze the factors affecting the long-term prognosis of tinnitus accompanied by unilateral idiopathic sudden sensorineural hearing loss (SSNHL). METHODS: A total of 161 patients with sudden hearing loss (HL) accompanied by tinnitus were enrolled. All patients had two separate telephone follow-ups and were asked about changes in tinnitus. The severity of tinnitus at admission and th…	2021		Audiol Neurootol	26	6	461-469		10.1159/000514814	34167116	#581	Diao 2021		Reason for exclusion:Irrelevant
Identification of contaminant sources in enclosed spaces by a single sensor.	Zhang T; Chen Q	To protect occupants from infectious diseases or possible chemical/biological agents released by a terrorist in an enclosed space, such as an airliner cabin, it is critical to identify gaseous contaminant source locations and strengths. This paper identified the source locations and strengths by solving inverse contaminant transport with the quasi-reversibility (QR) and pseudo-reversibility (PR) …	2007	Dec	Indoor Air	17	6	439-49		10.1111/j.1600-0668.2007.00489.x	18045268	#582	Zhang 2007		Reason for exclusion:Irrelevant
Psychiatric diagnoses in patients with psychogenic dizziness or severe tinnitus.	Simpson RB; Nedzelski JM; Barber HO; Thomas MR	Psychiatric assessments were made of patients with psychogenic dizziness (N = 17) and severe tinnitus (N = 24) using the Structured Clinical Interview for DSM-III-R (SCID). The psychogenic dizziness group had a high prevalence of psychiatric disorders (100%), the majority being anxiety disorders (94%), particularly diagnoses in the panic-agoraphobic cluster (76%). The severe tinnitus group had a …	1988	Oct	J Otolaryngol	17	6	325-30			3225885	#583	Simpson 1988		Reason for exclusion:Irrelevant
[truncated: 7,353 more rows]
[truncated: 206 more columns]
